# Supplementary material for: Potential risk factors associated with diabetic mellitus in patients with Febrile upper urinary tract calculi with infection
Source: PLoS One. 2025 Jun 27;20(6):e0325724. doi: 10.1371/journal.pone.0325724 (PMC12204467; doi:10.1371/journal.pone.0325724)
Supplement: S1 — (XLS) [file pone.0325724.s001.xls]

## Sheet: Sheet
Obstruction caused by stones (Yes/No)	Obstruction condition	Gender	Age range	Diabetes or not	Use of SGLT2 inhibitors	Hypoglycemic treatment before admission	Diagnosed diabetes before admission	No hypoglycemic drugs were used throughout the whole process	Was a bacterial culture performed? (Y/N)	Positive culture (Y/N)	Positive bacterial culture (Y/N)	Positive fungal culture (Y/N)	Positive pelvis or midstream urine culture (Y/N)	Midstream urine culture	Positive blood culture (Y/N)	Blood culture	Pelvis urine culture	Presence of multidrug-resistant bacteria (Y/N)	Multidrug resistance of bacteria	Presence of ESBL-positive bacteria (Y/N)	ESBL	PCT at admission (ng/ml)	WBC at admission (×109/L)	PLT at admission ( ×109/L)	Cardiovascular and cerebrovascular underlying diseases (Y/N)	Categories of underlying cardiovascular and cerebrovascular diseases	Required the assistance of metabolic physicians (Y/N)	Urosepsis (Y/N)	Septic shock (Y/N)	Admission to ICU (Y/N)	Intravenous insulin administration (Y/N)	Modalities of intravenous insulin	Use of vasoactive drugs (Y/N)	Application of vasoactive drug pumps	Use of 2 or more antibiotics (Y/N)	Use of carbapenem antibiotics (Y/N)	Antibiotic duration and regimen during hospitalization	Resistance status of the antibiotics used	Reasons for using 2 or more antibiotics	Use of 4 or more antibiotics (Y/N)	Use of 3 antibiotics (Y/N)	Use of 3 or more antibiotics (Y/N)	Antimicrobial categories in patients used 3 or more antibiotics	Antimicrobial categories in patients used 2 or more antibiotics	Use of 2 antibiotics (Y/N)	Antimicrobial categories in patients used 2 antibiotics	Antimicrobial categories in patients used 1 antibiotic	Multiple stones (Y/N)	Statistics of stone location
Yes	Obstruction caused by ureteral stones	Male	20-29	No					Yes	No	No	No	No	Negative	/	/	/	/	/	/	/	0.053	16.18	240	No	/	/	No	No	No	/	/	No	/	Yes	No	Piperacillin sodium and tazobactam sodium for 2 days，Etimicin for 2 days		Empirical replacement of the same strength	No	No	No		Piperacillin sodium and tazobactam sodium, Etimicin	Yes	Piperacillin sodium and tazobactam sodium, Etimicin		No	Ureter
Yes	Obstruction caused by ureteral stones	Male	30-39	No					Yes	Yes	Yes	No	Yes	Polymicrobial growth	No	Negative	1Escherichia coli,2Klebsiella pneumoniae	Yes	1Yes2Yes	Yes	1Negative2Positive	2.740	11.96	348	No	/	/	No	No	No	/	/	No	/	No	No	Piperacillin-tazobactam was administered throughout the hospitalization period	Sensitive		No	No	No			No		Piperacillin sodium and tazobactam sodium	Yes	Kidney,Ureter
Yes	Obstruction caused by ureteral stones	Male	60-69	No					Yes	Yes	Yes	No	Yes	/	No	Negative	Escherichia coli	Yes	Yes	No	Not tested	92.590	6.14	115	No	/	/	Yes	No	No	/	/	No	/	No	No	Cefoperazone Sodium and Sulbactam Sodium was administered throughout the hospitalization period	Sensitive		No	No	No			No		Cefoperazone Sodium and Sulbactam Sodium	Yes	Kidney,Ureter
Yes	Obstruction caused by ureteral stones	Female	≥90	No					Yes	Yes	Yes	No	Yes	Escherichia coli	Yes	Escherichia coli	Gram-negative rods（few colonies observed）	Yes	Yes	Yes	Positive	22.76	8.99	116	Yes	Hypertension	/	Yes	Yes	No	/	/	Yes	Dopamine	Yes	Yes	Piperacillin sodium and tazobactam sodium for 1 day，Imipenem and cilastatin sodium for 2 days	Sensitive	Upgrades	No	No	No		Piperacillin sodium and tazobactam sodium, Imipenem and cilastatin sodium	Yes	Piperacillin sodium and tazobactam sodium, Imipenem and cilastatin sodium		No	Ureter
Yes	Obstruction caused by ureteral stones	Female	70-79	No					Yes	Yes	Yes	No	Yes	1Escherichia coli	Yes	2Escherichia coli	/	Yes	1Yes2Yes	Yes	12Positive	0.326	10.25	257	Yes	Hypertension	/	No	No	No	/	/	No	/	Yes	No	Etimicin for 3 dsys，Piperacillin sodium and tazobactam sodium was used for all but one day of the hospitalization period	Sensitive	Simultaneous combined applications	No	No	No		Piperacillin sodium and tazobactam sodium, Etimicin	Yes	Piperacillin sodium and tazobactam sodium, Etimicin		No	Ureter
Yes	Obstruction caused by ureteral stones	Female	70-79	No					No	/	/	/	/	/	/	/	/	/	/	/	/	54.31	6.66	275	Yes	Hypertension,cerebral infarction	/	No	No	No	/	/	No	/	No	No	Piperacillin-tazobactam was administered throughout the hospitalization period			No	No	No			No		Piperacillin sodium and tazobactam sodium	No	Ureter
Yes	Obstruction caused by ureteral stones	Female	60-69	No					Yes	Yes	Yes	No	No	Negative	Yes	Escherichia coli	/	Yes	Yes	No	Negative	13.33	5.44	186	Yes	Coronary atherosclerotic heart disease	/	Yes	No	No	/	/	Yes	M-hydroxylamine	Yes	Yes	Meropenem for 7 days，Piperacillin sodium and tazobactam sodium for 3 days	Sensitive	Downgrades	No	No	No		Piperacillin sodium and tazobactam sodium, Meropenem	Yes	Piperacillin sodium and tazobactam sodium, Meropenem		No	Ureter
Yes	Obstruction caused by ureteral stones	Male	50-59	No					Yes	No	No	No	No	Negative	/	/	/	/	/	/	/	/	7.26	179	Yes	Hypertension	/	No	No	No	/	/	No	/	No	No	Cefoperazone Sodium and Sulbactam Sodium was administered throughout the hospitalization period			No	No	No			No		Cefoperazone Sodium and Sulbactam Sodium	Yes	Kidney,Ureter
Yes	Obstruction caused by ureteral stones	Male	60-69	Yes	No	Oral hypoglycemic drugs	Yes	No	Yes	Yes	Yes	No	Yes	1Escherichia coli2Enterococcus faecium	/	/	/	Yes	1No2Yes	Yes	1Positive	8.680	28.69	84	Yes	Hypertension	No	Yes	Yes	Yes	Yes	Micro-pump infusion of insulin dissolved in normal saline	Yes	M-hydroxylamine，norepinephrine	Yes	Yes	Meropenem for 14 days，then changed to Piperacillin sodium and tazobactam sodium for 10 days	Sensitive(Escherichia coli), Not tested(Enterococcus faecium)	Downgrades	No	No	No		Piperacillin sodium and tazobactam sodium, Meropenem	Yes	Piperacillin sodium and tazobactam sodium, Meropenem		Yes	Kidney,Ureter
Yes	Obstruction caused by ureteral stones	Female	50-59	Yes	No	No	Yes	No	Yes	No	No	No	No	Negative	No	Negative	/	/	/	/	/	0.294	18.62	308	No	/	No	No	No	No	No	/	No	/	No	No	Piperacillin-tazobactam was administered throughout the hospitalization period			No	No	No			No		Piperacillin sodium and tazobactam sodium	No	Ureter
Yes	Obstruction caused by ureteral stones	Female	70-79	No					Yes	No	No	No	No	Negative	No	Negative	/	/	/	/	/	19.79	5.24	109	Yes	Hypertension	/	Yes	No	No	/	/	No	/	Yes	Yes	Piperacillin sodium and tazobactam sodium for 4 days，Imipenem and cilastatin sodium for 3 days		Upgrades	No	No	No		Piperacillin sodium and tazobactam sodium, Imipenem and cilastatin sodium	Yes	Piperacillin sodium and tazobactam sodium, Imipenem and cilastatin sodium		No	Ureter
Yes	Obstruction caused by ureteral stones	Female	60-69	Yes	No	No	No	No	Yes	No	No	No	No	Negative	/	/	/	/	/	/	/	76.05	28.52	291	No	/	Yes	Yes	No	No	Yes	Intravenous drip of insulin dissolved in normal saline	Yes	Dopamine	No	No	Piperacillin-tazobactam was administered throughout the hospitalization period			No	No	No			No		Piperacillin sodium and tazobactam sodium	Yes	Kidney,Ureter
Yes	Obstruction caused by ureteral stones	Female	≥90	No					Yes	No	No	No	No	Negative	/	/	/	/	/	/	/	34.65	17.62	153	No	/	/	No	No	No	/	/	No	/	No	Yes	Meropenem was administered throughout the hospitalization period			No	No	No			No		Meropenem	Yes	Kidney,Ureter
Yes	Obstruction caused by ureteral stones	Female	70-79	No					Yes	No	No	No	No	Negative	/	/	Negative	/	/	/	/	100	17.26	162	Yes	Hypertension, coronary atherosclerotic heart disease	/	Yes	No	No	/	/	No	/	No	Yes	Imipenem and cilastatin sodium was administered throughout the hospitalization period			No	No	No			No		Imipenem and cilastatin sodium	No	Ureter
Yes	Obstruction caused by ureteral stones	Female	70-79	Yes	No	insulin injections	Yes	No	Yes	No	No	No	No	Negative	/	/	Negative	/	/	/	/	3.8	13.48	158	Yes	Hypertension	No	Yes	No	No	No	/	No	/	Yes	No	Piperacillin sodium and tazobactam sodium+Levofloxacin was administered throughout the hospitalization period		Simultaneous combined applications	No	No	No		Piperacillin sodium and tazobactam sodium, Levofloxacin	Yes	Piperacillin sodium and tazobactam sodium, Levofloxacin		Yes	Kidney,Ureter
Yes	Obstruction caused by ureteral stones	Male	30-39	No					Yes	No	No	No	No	Polymicrobial growth	/	/	/	/	/	/	/	0.481	11.67	163	Yes	Hypertension	/	No	No	No	/	/	No	/	No	No	Cefoperazone Sodium and Sulbactam Sodium was administered throughout the hospitalization period			No	No	No			No		Cefoperazone Sodium and Sulbactam Sodium	Yes	Kidney,Ureter
Yes	Obstruction caused by ureteral stones	Female	60-69	No					Yes	Yes	Yes	No	Yes	Escherichia coli	/	/	/	Yes	Yes	No	Negative	1.18	13.66	241	No	/	/	Yes	No	No	/	/	No	/	Yes	No	Piperacillin sodium and tazobactam sodium+Levofloxacin was administered throughout the hospitalization period	Piperacillin sodium and tazobactam sodium Sensitive，Levofloxacin Intermediate	Simultaneous combined applications	No	No	No		Piperacillin sodium and tazobactam sodium, Levofloxacin	Yes	Piperacillin sodium and tazobactam sodium, Levofloxacin		No	Ureter
Yes	Obstruction caused by ureteral stones	Male	60-69	No					Yes	No	No	No	No	Negative	/	/	/	/	/	/	/	3.7	6.72	88	Yes	Hypertension,coronary atherosclerotic heart disease, post coronary stent implantation	/	Yes	No	No	/	/	No	/	No	No	Piperacillin-tazobactam was administered throughout the hospitalization period			No	No	No			No		Piperacillin sodium and tazobactam sodium	Yes	Kidney,Ureter
Yes	Obstruction caused by ureteral stones	Female	50-59	No					Yes	No	No	No	No	Negative	/	/	/	/	/	/	/	13.58	9.27	120	No	/	/	No	No	No	/	/	No	/	No	No	Piperacillin-tazobactam was administered throughout the hospitalization period			No	No	No			No		Piperacillin sodium and tazobactam sodium	No	Ureter
Yes	Obstruction caused by ureteral stones	Female	70-79	Yes	No	Oral hypoglycemic drugs	Yes	No	Yes	Yes	Yes	No	Yes	Escherichia coli	Yes	Escherichia coli	Escherichia coli	No	No	No	Negative	7.18	2.08	128	Yes	Hypertension, cerebral infarction	No	Yes	No	No	/	/	No	/	Yes	Yes	Imipenem and cilastatin sodium for 6 days，then changed to Piperacillin sodium and tazobactam sodium for 1 day	Sensitive	Downgrades	No	No	No		Piperacillin sodium and tazobactam sodium, Imipenem and cilastatin sodium	Yes	Piperacillin sodium and tazobactam sodium, Imipenem and cilastatin sodium		Yes	Kidney,Ureter
Yes	Yes，renal calculus obstructing the renal pelvis, hydronephrosis	Female	70-79	No					Yes	No	No	No	No	Negative	/	/	/	/	/	/	/	>100	33.56	60	Yes	Hypertension, cerebral infarction	/	Yes	No	No	/	/	No	/	Yes	Yes	Piperacillin sodium and tazobactam sodium for 1 day，then switched to Meropenem for 8 days，and finally back to Piperacillin sodium and tazobactam sodium for 1 day		Upgrades+Downgrades	No	No	No		Piperacillin sodium and tazobactam sodium, Meropenem	Yes	Piperacillin sodium and tazobactam sodium, Meropenem		Yes	Kidney
Yes	Obstruction caused by ureteral stones	Male	50-59	No					Yes	No	No	No	No	Negative	No	Negative	/	/	/	/	/	0.153	6.37	172	Yes	Hypertension, cerebral infarction, cerebral aneurysm	/	No	No	No	/	/	No	/	No	No	Piperacillin-tazobactam was administered throughout the hospitalization period			No	No	No			No		Piperacillin sodium and tazobactam sodium	Yes	Kidney,Ureter
Yes	Obstruction caused by ureteral stones	Male	60-69	No					Yes	Yes	Yes	No	Yes	Escherichia coli	/	/	/	Yes	Yes	Yes	Positive	0.434	14.82	141	No	/	/	Yes	No	No	/	/	No	/	No	No	Piperacillin-tazobactam was administered throughout the hospitalization period	Sensitive		No	No	No			No		Piperacillin sodium and tazobactam sodium	Yes	Kidney,Ureter
Yes	Yes，without hydronephrosis，the stone completely fills the renal pelvis	Female	70-79	Yes	Yes,add Metformin Hydrochloride and Empagliflozin Tablets 2 days after admission	insulin injections	Yes	No	Yes	No	No	No	No	Negative	/	/	/	/	/	/	/	22.110	11.84	311	Yes	Hypertension, cerebral ischemic lesion	Yes	Yes	No	No	No	/	No	/	No	No	Piperacillin-tazobactam was administered throughout the hospitalization period			No	No	No			No		Piperacillin sodium and tazobactam sodium	No	Kidney
Yes	Obstruction caused by ureteral stones	Female	60-69	Yes	No	insulin injections+Oral hypoglycemic drugs	Yes	No	Yes	Yes	Yes	No	Yes	Escherichia coli	/	/	/	No	No	No	Negative	12.01	11.68	165	Yes	Hypertension	No	Yes	No	No	No	/	No	/	No	No	Cefoperazone Sodium and Sulbactam Sodium was administered throughout the hospitalization period	Sensitive		No	No	No			No		Cefoperazone Sodium and Sulbactam Sodium	Yes	Kidney,Ureter
Yes	Obstruction caused by ureteral stones	Male	50-59	No					Yes	No	No	No	No	Negative	/	/	/	/	/	/	/	0.089	7.88	168	No	/	/	Yes	No	No	/	/	No	/	No	No	Piperacillin-tazobactam was administered throughout the hospitalization period			No	No	No			No		Piperacillin sodium and tazobactam sodium	No	Ureter
Yes	Obstruction caused by ureteral stones	Male	40-49	No					Yes	No	No	No	No	Negative	/	/	/	/	/	/	/	0.140	15.89	153	No	/	/	Yes	No	No	/	/	No	/	No	No	Piperacillin-tazobactam was administered throughout the hospitalization period			No	No	No			No		Piperacillin sodium and tazobactam sodium	No	Ureter
Yes	Obstruction caused by ureteral stones	Female	50-59	No					Yes	Yes	Yes	No	Yes	Escherichia coli	/	/	/	Yes	Yes	No	Negative	/	17.05	232	Yes	Hypertension	/	No	No	No	/	/	No	/	No	No	Piperacillin-tazobactam was administered throughout the hospitalization period	Sensitive		No	No	No			No		Piperacillin sodium and tazobactam sodium	No	Ureter
Yes	Yes，the renal pelvis is nearly completely filled with stones,calyceal obstruction	Male	70-79	No					Yes	No	No	No	No	Polymicrobial growth	/	/	/	/	/	/	/	1.252	9.05	202	Yes	Hypertension, cerebral hemorrhage	/	No	No	No	/	/	No	/	Yes	No	Levofloxacin was administered throughout the hospitalization period，with the addition of Piperacillin-tazobactam starting on day 2 until discharge		Simultaneous combined applications	No	No	No		Piperacillin sodium and tazobactam sodium, Levofloxacin	Yes	Piperacillin sodium and tazobactam sodium, Levofloxacin		No	Kidney
Yes	Obstruction caused by ureteral stones	Female	70-79	No					No	/	/	/	/	/	/	/	/	/	/	/	/	>100	4.8	91	No	/	/	Yes	Yes	No	/	/	Yes	Norepinephrine, m-hydroxylamine	No	Yes	Imipenem and cilastatin sodium was administered throughout the hospitalization period			No	No	No			No		Imipenem and cilastatin sodium	No	Ureter
Yes	Obstruction caused by ureteral stones	Female	70-79	No					Yes	Yes	Yes	No	Yes	Proteus mirabilis	Yes	Proteus mirabilis	/	Yes	Yes	Yes	Positive	100	20.63	72	Yes	Hypertension	/	Yes	Yes	No	/	/	Yes	M-hydroxylamine	Yes	Yes	Piperacillin sodium and tazobactam sodium+Levofloxacin，on the day of admission, changed to Imipenem and cilastatin sodium for 7 days，then changed to Cefoperazone Sodium and Sulbactam Sodium for 2 days	Levofloxacin Intermediate, 3 other antibiotics were sensitive	Simultaneous combined applications+Antibiotic resistance+Upgrades+Downgrades	Yes	No	Yes	Piperacillin sodium and tazobactam sodium, Levofloxacin, Imipenem and cilastatin sodium, Cefoperazone Sodium and Sulbactam Sodium	Piperacillin sodium and tazobactam sodium, Levofloxacin, Imipenem and cilastatin sodium, Cefoperazone Sodium and Sulbactam Sodium	No			No	Ureter
Yes	Obstruction caused by ureteral stones	Female	70-79	No					Yes	Yes	Yes	No	Yes	Escherichia coli	/	/	/	Yes	Yes	No	Negative	35.3	10.68	175	No	/	/	No	No	No	/	/	No	/	Yes	No	Piperacillin sodium and tazobactam sodium was administered throughout the hospitalization period, Etimicin was added for 4 days during this course	Sensitive	Simultaneous combined applications	No	No	No		Piperacillin sodium and tazobactam sodium, Etimicin	Yes	Piperacillin sodium and tazobactam sodium, Etimicin		Yes	Kidney,Ureter
Yes	Obstruction caused by ureteral stones	Female	50-59	No					Yes	No	No	No	No	Polymicrobial growth	/	/	/	/	/	/	/	4.57	8.46	202	Yes	Hypertension,cerebral infarction, right internal carotid artery occlusion, superior trunk occlusion of the right middle cerebral artery	/	Yes	No	No	/	/	No	/	No	No	Piperacillin-tazobactam was administered throughout the hospitalization period			No	No	No			No		Piperacillin sodium and tazobactam sodium	Yes	Kidney,Ureter
Yes	Obstruction caused by ureteral stones	Female	80-89	Yes	No	No	Yes	Yes	Yes	Yes	Yes	No	Yes	Escherichia coli	Yes	Escherichia coli	/	Yes	Yes	No	Negative	>100	4.87	111	No	/	No	Yes	No	No	No	/	No	/	Yes	No	Piperacillin sodium and tazobactam sodium was administered throughout the hospitalization period except for the final day，with a switch to oral Cefdinir on the final day	Sensitive	Downgrades	No	No	No		Piperacillin sodium and tazobactam sodium, Cefdinir	Yes	Piperacillin sodium and tazobactam sodium, Cefdinir		Yes	Kidney,Ureter
Yes	Obstruction caused by ureteral stones	Female	80-89	No					Yes	No	No	No	No	Negative	/	/	/	/	/	/	/	0.618	20.42	214	Yes	Hypertension, coronary atherosclerotic heart disease, cerebral infarction, cerebral hemorrhage	/	No	No	No	/	/	No	/	No	No	Piperacillin-tazobactam was administered throughout the hospitalization period			No	No	No			No		Piperacillin sodium and tazobactam sodium	No	Ureter
Yes	Obstruction caused by ureteral stones	Female	40-49	No					Yes	No	No	No	No	Negative	/	/	/	/	/	/	/	3.55	5.06	81	No	/	/	Yes	No	No	/	/	No	/	No	No	Piperacillin-tazobactam was administered throughout the hospitalization period			No	No	No			No		Piperacillin sodium and tazobactam sodium	No	Ureter
Yes	Obstruction caused by ureteral stones	Female	70-79	No					Yes	Yes	Yes	No	Yes	Escherichia coli	/	/	/	No	No	No	Negative	12.650	10.21	259	Yes	Coronary atherosclerotic heart disease	/	No	No	No	/	/	No	/	No	No	Piperacillin-tazobactam was administered throughout the hospitalization period	Sensitive		No	No	No			No		Piperacillin sodium and tazobactam sodium	Yes	Kidney,Ureter
Yes	Obstruction caused by ureteral stones	Female	50-59	Yes	No	Oral hypoglycemic drugs	Yes	No	Yes	Yes	No	Yes	Yes	Yeast	/	/	/	/	/	/	/	0.59	9.80	195	Yes	Hypertension	No	No	No	No	No	/	No	/	Yes	No	Piperacillin sodium and tazobactam sodium+Etimicin was administered throughout the hospitalization period	/	Simultaneous combined applications	No	No	No		Piperacillin sodium and tazobactam sodium, Etimicin	Yes	Piperacillin sodium and tazobactam sodium, Etimicin		No	Ureter
Yes	Yes，renal calculus obstructing the renal pelvis	Female	40-49	No					Yes	Yes	Yes	No	Yes	Escherichia coli	/	/	/	Yes	Yes	Yes	Positive	/	10.93	295	No	/	/	No	No	No	/	/	No	/	No	No	Piperacillin-tazobactam was administered throughout the hospitalization period	Sensitive		No	No	No			No		Piperacillin sodium and tazobactam sodium	Yes	Kidney
Yes	Obstruction caused by ureteral stones	Female	60-69	No					Yes	Yes	Yes	No	Yes	1Escherichia coli2Escherichia coli	/	/	3Escherichia coli	Yes	Yes	Yes	1Positive2Positive3Negative	61.37	11.72	120	Yes	Hypertension	/	Yes	No	No	/	/	No	/	Yes	Yes	Etimicin was administered for the first 5 days, followed by meropenem for the subsequent 5 days	Etimicin Not tested，Meropenem sensitive	Upgrades	No	No	No		Etimicin, Meropenem	Yes	Etimicin, Meropenem		No	Ureter
Yes	Obstruction caused by ureteral stones	Female	70-79	No					Yes	No	No	No	No	Negative	/	/	/	/	/	/	/	29.53	19.47	161	Yes	Cerebral infarction,hypertension, coronary atherosclerotic heart disease	/	No	No	No	/	/	No	/	Yes	No	Piperacillin sodium and tazobactam sodium was administered throughout the hospitalization period，with etimicin adjunctively administered for 3 days during the course		Simultaneous combined applications	No	No	No		Piperacillin sodium and tazobactam sodium, Etimicin	Yes	Piperacillin sodium and tazobactam sodium, Etimicin		No	Ureter
Yes	Obstruction caused by ureteral stones	Male	70-79	Yes	No	insulin injections	Yes	No	Yes	No	No	No	No	Negative	/	/	/	/	/	/	/	70.608	5.59	201	No	/	No	Yes	No	No	No	/	No	/	Yes	No	Piperacillin sodium and tazobactam sodium+Etimicin was administered throughout the hospitalization period		Simultaneous combined applications	No	No	No		Piperacillin sodium and tazobactam sodium, Etimicin	Yes	Piperacillin sodium and tazobactam sodium, Etimicin		No	Ureter
Yes	Obstruction caused by ureteral stones	Female	70-79	Yes	No	Oral hypoglycemic drugs	Yes	No	Yes	Yes	No	Yes	Yes	Yeast,4500cfu/ml	/	/	/	/	/	/	/	23.710	20.96	366	Yes	Cerebral hemorrhage	Yes	No	No	No	No	/	No	/	Yes	No	Piperacillin sodium and tazobactam sodium was administered throughout the hospitalization period. Etimicin was used for all but one day of the hospitalization period	/	Simultaneous combined applications	No	No	No		Piperacillin sodium and tazobactam sodium, Etimicin	Yes	Piperacillin sodium and tazobactam sodium, Etimicin		Yes	Kidney,Ureter
Yes	Obstruction caused by ureteral stones	Female	30-39	No					Yes	Yes	Yes	No	Yes	Escherichia coli	No	Negative	/	No	No	No	Negative	44.570	22.57	162	No	/	/	No	No	No	/	/	No	/	Yes	No	Piperacillin sodium and tazobactam sodium for 2 days，Etimicin for 6 days	Sensitive	Simultaneous combined applications	No	No	No		Piperacillin sodium and tazobactam sodium, Etimicin	Yes	Piperacillin sodium and tazobactam sodium, Etimicin		No	Ureter
Yes	Obstruction caused by ureteral stones	Female	30-39	No					Yes	Yes	Yes	No	Yes	Staphylococcus aureus	/	/	/	No	No	/	/	0.867	20.05	222	No	/	/	Yes	No	No	/	/	No	/	No	No	Piperacillin-tazobactam was administered throughout the hospitalization period	Sensitive		No	No	No			No		Piperacillin sodium and tazobactam sodium	Yes	Kidney,Ureter
Yes	Obstruction caused by ureteral stones	Female	70-79	No					Yes	No	No	No	No	Negative	/	/	/	/	/	/	/	0.121	13.94	467	Yes	Hypertension,coronary atherosclerotic heart disease, post coronary stent implantation	/	No	No	No	/	/	No	/	No	No	Cefoperazone Sodium and Sulbactam Sodium was administered throughout the hospitalization period			No	No	No			No		Cefoperazone Sodium and Sulbactam Sodium	No	Ureter
Yes	Obstruction caused by ureteral stones	Female	60-69	Yes	No	insulin injections	Yes	No	Yes	No	No	No	No	Polymicrobial growth	/	/	/	/	/	/	/	0.075	9.12	186	Yes	Hypertension, coronary atherosclerotic heart disease	No	No	No	No	No	/	No	/	No	No	Levofloxacin was administered throughout the hospitalization period			No	No	No			No		Levofloxacin	No	Ureter
Yes	Obstruction caused by ureteral stones	Female	60-69	Yes	No	No	No	No	Yes	Yes	Yes	No	No	Negative	Yes	Escherichia coli	/	Yes	Yes	Yes	Positive	20.115	17.45	69	Yes	Hypertension	Yes	Yes	No	No	No	/	No	/	Yes	Yes	Cefoperazone Sodium and Sulbactam Sodium+Etimicin for 1 day，Imipenem and cilastatin sodium for 6 days，then changed to Cefoperazone Sodium and Sulbactam Sodium for 2 days	Sensitive	Simultaneous combined applications+Upgrades+Downgrades	No	Yes	Yes	Cefoperazone Sodium and Sulbactam Sodium, Etimicin, Imipenem and cilastatin sodium	Cefoperazone Sodium and Sulbactam Sodium, Etimicin, Imipenem and cilastatin sodium	No			Yes	Kidney,Ureter
Yes	Obstruction caused by ureteral stones	Male	70-79	Yes	No	Oral hypoglycemic drugs	Yes	No	Yes	No	No	No	No	Negative	/	/	/	/	/	/	/	>100	11.99	187	Yes	Hypertension	No	Yes	No	No	No	/	No	/	No	No	Piperacillin-tazobactam was administered throughout the hospitalization period			No	No	No			No		Piperacillin sodium and tazobactam sodium	Yes	Kidney,Ureter
Yes	Obstruction caused by ureteral stones	Male	60-69	No					Yes	No	No	No	No	Negative	/	/	/	/	/	/	/	0.161	10.51	164	No	/	/	No	No	No	/	/	No	/	No	No	Piperacillin-tazobactam was administered throughout the hospitalization period			No	No	No			No		Piperacillin sodium and tazobactam sodium	Yes	Kidney,Ureter
Yes	Obstruction caused by ureteral stones	Female	80-89	No					Yes	Yes	Yes	No	Yes	/	No	Negative	Escherichia coli	Yes	Yes	No	Negative	0.127	4.31	587	No	/	/	No	No	No	/	/	No	/	Yes	Yes	Piperacillin sodium and tazobactam sodium for 11 days，added Etimicin for 2 days，then changed to Imipenem and cilastatin sodium for 5 days	Piperacillin sodium and tazobactam sodium, Imipenem and cilastatin sodium Sensitive，Etimicin Not tested	Simultaneous combined applications+Upgrades	No	Yes	Yes	Piperacillin sodium and tazobactam sodium, Etimicin, Imipenem and cilastatin sodium	Piperacillin sodium and tazobactam sodium, Etimicin, Imipenem and cilastatin sodium	No			No	Ureter
Yes	Obstruction caused by ureteral stones	Female	60-69	No					Yes	No	No	No	No	Polymicrobial growth	No	Negative	/	/	/	/	/	19.759	13.42	238	Yes	Hypertension	/	No	No	No	/	/	No	/	No	No	Piperacillin-tazobactam was administered throughout the hospitalization period			No	No	No			No		Piperacillin sodium and tazobactam sodium	No	Ureter
Yes	Obstruction caused by ureteral stones	Male	60-69	No					Yes	No	No	No	No	Polymicrobial growth	/	/	/	/	/	/	/	0.429	7.79	171	No	/	/	No	No	No	/	/	No	/	Yes	No	Etimicin for 3 days，then changed to Cefoperazone Sodium and Sulbactam Sodium for 1 day		Empirical replacement of the same strength	No	No	No		Cefoperazone Sodium and Sulbactam Sodium, Etimicin	Yes	Cefoperazone Sodium and Sulbactam Sodium, Etimicin		Yes	Kidney,Ureter
Yes	Yes, calyx obstruction, hydrocalyx	Male	70-79	No					Yes	Yes	Yes	No	Yes	1Escherichia coli	Yes	2Escherichia coli	/	Yes	Yes	Yes	1Positive2Positive	0.284	14.27	416	No	/	/	No	No	No	/	/	No	/	Yes	Yes	Mezlocillin sodium and sulbactam sodium for 3 days，then changed to Etimicin+Piperacillin sodium and tazobactam sodium for 1 day, then switched to Imipenem and cilastatin sodium for 7 days.Etimicin was temporarily discontinued for 1 day, then reinitiated for a 7-day course	Piperacillin sodium and tazobactam sodium, Imipenem and cilastatin sodium Sensitive，Etimicin Not tested，Mezlocillin resistant	Simultaneous combined applications+Upgrades	Yes	No	Yes	Piperacillin sodium and tazobactam sodium, Etimicin, Mezlocillin sodium and sulbactam sodium, Imipenem and cilastatin sodium	Piperacillin sodium and tazobactam sodium, Etimicin, Mezlocillin sodium and sulbactam sodium, Imipenem and cilastatin sodium	No			No	Kidney
Yes	Yes，bilateral lower pole calyces are completely filled with stones, without hydronephrosis	Female	50-59	Yes	No	Oral hypoglycemic drugs	Yes	No	Yes	No	No	No	No	Polymicrobial growth	/	/	/	/	/	/	/	/	9.8	117	No	/	No	No	No	No	No	/	No	/	Yes	No	Ceftazidime for 4 days, then changed to Etimicin for 8 days		Empirical replacement of the same strength	No	No	No		Ceftazidime, Etimicin	Yes	Ceftazidime, Etimicin		Yes	Kidney
Yes	Obstruction caused by ureteral stones	Male	70-79	No					Yes	No	No	No	No	Polymicrobial growth	/	/	/	/	/	/	/	/	14.07	217	Yes	Hypertension	/	Yes	No	No	/	/	No	/	No	No	Piperacillin-tazobactam was administered throughout the hospitalization period			No	No	No			No		Piperacillin sodium and tazobactam sodium	No	Ureter
Yes	Obstruction caused by ureteral stones	Male	60-69	No					Yes	Yes	Yes	No	Yes	Klebsiella pneumoniae	/	/	/	Yes	Yes	Yes	Positive	92.88	4.04	119	No	/	/	Yes	No	No	/	/	No	/	Yes	Yes	Levofloxacin+Piperacillin sodium and tazobactam sodium for 2 days，then changed to Imipenem and cilastatin sodium for 4 days，finally switched to Piperacillin sodium and tazobactam sodium for 2 days	Piperacillin sodium and tazobactam sodium, Imipenem and cilastatin sodium Sensitive，Levofloxacin Intermediate	Simultaneous combined applications+Antibiotic resistance+Upgrades+Downgrades	No	Yes	Yes	Piperacillin sodium and tazobactam sodium, Levofloxacin, Imipenem and cilastatin sodium	Piperacillin sodium and tazobactam sodium, Levofloxacin, Imipenem and cilastatin sodium	No			Yes	Kidney,Ureter
Yes	Obstruction caused by ureteral stones	Female	70-79	No					Yes	Yes	Yes	No	Yes	Escherichia coli	/	/	/	No	No	No	Negative	42.850	2.75	64	Yes	Hypertension, cerebral thrombosis	/	Yes	Yes	No	/	/	Yes	Dopamine	No	Yes	Meropenem was administered throughout the hospitalization period	Sensitive		No	No	No			No		Meropenem	No	Ureter
Yes	Obstruction caused by ureteral stones	Male	70-79	No					Yes	Yes	Yes	No	No	/	Yes	Escherichia coli	Negative	Yes	Yes	Yes	Positive	>100	6.66	70	No	/	/	Yes	Yes	Yes	/	/	Yes	Norepinephrine	Yes	Yes	Piperacillin sodium and tazobactam sodium,on the day of admission changed to imipenem and cilastatin sodium for 4 days	Sensitive	Upgrades	No	No	No		Piperacillin sodium and tazobactam sodium, Imipenem and cilastatin sodium	Yes	Piperacillin sodium and tazobactam sodium, Imipenem and cilastatin sodium		No	Ureter
Yes	Yes，hydronephrosis	Female	80-89	No					Yes	Yes	Yes	No	Yes	Enterococcus faecalis	/	/	/	Yes	Yes	/	/	42.070	35.57	208	Yes	Hypertension, cerebral infarction	/	No	No	No	/	/	No	/	Yes	No	Cefoperazone Sodium and Sulbactam Sodium for 11 days, then Etimicin was added for 9 days	Not tested	Simultaneous combined applications	No	No	No		Cefoperazone Sodium and Sulbactam Sodium, Etimicin	Yes	Cefoperazone Sodium and Sulbactam Sodium, Etimicin		No	Kidney
Yes	Obstruction caused by ureteral stones	Female	70-79	No					Yes	Yes	Yes	No	Yes	Proteus mirabilis	/	/	/	No	No	/	/	0.914	10.67	209	Yes	Hypertension,cerebral hemorrhage, lacunar cerebral infarction, coronary atherosclerotic heart disease	/	No	No	No	/	/	No	/	Yes	No	Piperacillin sodium and tazobactam sodium was administered throughout the hospitalization period，combined with etimicin for the initial 4 days	Piperacillin sodium and tazobactam sodium Sensitive，Etimicin Not tested	Simultaneous combined applications	No	No	No		Piperacillin sodium and tazobactam sodium, Etimicin	Yes	Piperacillin sodium and tazobactam sodium, Etimicin		No	Ureter
Yes	Obstruction caused by ureteral stones	Female	40-49	No					Yes	No	No	No	No	Negative	No	Negative	/	/	/	/	/	8.27	18.75	175	No	/	/	Yes	No	No	/	/	No	/	Yes	No	Piperacillin sodium and tazobactam sodium+Etimicin for 9 days		Simultaneous combined applications	No	No	No		Piperacillin sodium and tazobactam sodium, Etimicin	Yes	Piperacillin sodium and tazobactam sodium, Etimicin		No	Ureter
Yes	Yes，renal calculus obstructing the renal pelvis，hydronephrosis	Female	60-69	No					Yes	Yes	Yes	No	No	Gram-negative rods,3000cfu/ml	Yes	Klebsiella pneumoniae	/	No	No	No	Negative	23.100	23.03	155	Yes	Heart failure, arrhythmia	/	No	No	No	/	/	No	/	No	Yes	Imipenem and cilastatin sodium was administered throughout the hospitalization period	Sensitive		No	No	No			No		Imipenem and cilastatin sodium	Yes	Kidney
Yes	Obstruction caused by ureteral stones	Male	70-79	No					No	/	/	/	/	/	/	/	/	/	/	/	/	0.558	32.07	533	Yes	Atrial fibrillation	/	Yes	No	No	/	/	No	/	No	No	Cefoperazone Sodium and Sulbactam Sodium was administered throughout the hospitalization period			No	No	No			No		Cefoperazone Sodium and Sulbactam Sodium	No	Ureter
Yes	Obstruction caused by ureteral stones	Male	70-79	No					Yes	Yes	Yes	No	Yes	1Escherichia coli2Escherichia coli	/	/	/	Yes	Yes	No	12Negative	>100	10.45	239	No	/	/	Yes	No	No	/	/	No	/	Yes	Yes	Piperacillin sodium and tazobactam sodium + Levofloxacin for 1 day,then changed to imipenem and cilastatin sodium for 9 days	Sensitive	Simultaneous combined applications+Upgrades	No	Yes	Yes	Piperacillin sodium and tazobactam sodium, Levofloxacin, Imipenem and cilastatin sodium	Piperacillin sodium and tazobactam sodium, Levofloxacin, Imipenem and cilastatin sodium	No			No	Ureter
No	No	Female	60-69	Yes	No	insulin injections+Oral hypoglycemic drugs	Yes	No	Yes	No	No	No	No	Negative	/	/	/	/	/	/	/	/	9.00	283	Yes	Hypertension, heart failure	No	No	No	No	/	/	No	/	Yes	No	Etimicin was administered throughout the hospitalization period，with ceftazidime added on hospital day 2 as combination therapy		Simultaneous combined applications	No	No	No		Ceftazidime, Etimicin	Yes	Ceftazidime, Etimicin		Yes	Kidney
Yes	Obstruction caused by ureteral stones	Female	60-69	Yes	No	insulin injections	Yes	No	Yes	No	No	No	No	Polymicrobial growth	/	/	/	/	/	/	/	23.900	2.84	247	No	/	Yes	No	No	No	No	/	No	/	Yes	No	Piperacillin sodium and tazobactam sodium was administered throughout the hospitalization period，combined with etimicin for the initial 3 days		Simultaneous combined applications	No	No	No		Piperacillin sodium and tazobactam sodium, Etimicin	Yes	Piperacillin sodium and tazobactam sodium, Etimicin		No	Ureter
Yes	Obstruction caused by ureteral stones	Female	50-59	No					Yes	Yes	Yes	No	Yes	1Proteus mirabilis	Yes	2Proteus mirabilis	/	No	1No2No	No	Negative	25.740	4.64	197	No	/	/	Yes	Yes	No	/	/	Yes	M-hydroxylamine	Yes	Yes	Piperacillin sodium and tazobactam sodium + Etimicin for 1 day,then changed to Imipenem and cilastatin sodium for 6 days，then switched to Ceftazidime + Etimicin for 3 days，finally changed to ceftazidime for 1 day	Piperacillin sodium and tazobactam sodium Not tested（blood culture resistant，urine culture sensitive），Others Sensitive	Simultaneous combined applications+Antibiotic resistance+Upgrades+Downgrades	Yes	No	Yes	Piperacillin sodium and tazobactam sodium, Etimicin, Imipenem and cilastatin sodium, Ceftazidime	Piperacillin sodium and tazobactam sodium, Etimicin, Imipenem and cilastatin sodium, Ceftazidime	No			Yes	Kidney,Ureter
Yes	Obstruction caused by ureteral stones	Male	60-69	No					Yes	No	No	No	/	/	No	Negative	/	/	/	/	/	>100	22.71	162	No	/	/	Yes	No	No	/	/	No	/	No	No	Piperacillin-tazobactam was administered throughout the hospitalization period			No	No	No			No		Piperacillin sodium and tazobactam sodium	Yes	Kidney,Ureter
Yes	Yes，hydronephrosis	Male	80-89	Yes	No	No	No	No	Yes	Yes	Yes	No	Yes	Escherichia coli	/	/	/	Yes	Yes	No	Negative	65.170	4.77	205	Yes	Hypertension, coronary atherosclerotic heart disease, cerebral infarction	No	Yes	Yes	No	Yes	Intravenous drip of insulin dissolved in normal saline, micro-pump infusion of insulin dissolved in normal saline	Yes	Dopamine	No	Yes	Imipenem and cilastatin sodium was administered throughout the hospitalization period	Sensitive		No	No	No			No		Imipenem and cilastatin sodium	No	Kidney
Yes	Obstruction caused by ureteral stones	Male	70-79	No					Yes	Yes	Yes	No	Yes	Escherichia coli	/	/	/	Yes	Yes	Yes	Positive	31.305	19.30	122	Yes	cerebral infarction	/	Yes	No	No	/	/	No	/	No	No	Piperacillin-tazobactam was administered throughout the hospitalization period	Sensitive		No	No	No			No		Piperacillin sodium and tazobactam sodium	No	Ureter
Yes	Obstruction caused by ureteral stones	Male	50-59	No					Yes	No	No	No	No	Negative	No	Negative	Polymicrobial growth	/	/	/	/	4.511	10.21	183	No	/	/	No	No	No	/	/	No	/	No	No	Piperacillin-tazobactam was administered throughout the hospitalization period			No	No	No			No		Piperacillin sodium and tazobactam sodium	Yes	Kidney,Ureter
Yes	Obstruction caused by ureteral stones	Female	60-69	No					Yes	Yes	Yes	No	Yes	Escherichia coli	No	Negative	/	Yes	Yes	Yes	Positive	98.310	10.80	131	No	/	/	Yes	No	No	/	/	No	/	Yes	No	Piperacillin sodium and tazobactam sodium+Etimicin was administered throughout the hospitalization period	Sensitive	Simultaneous combined applications	No	No	No		Piperacillin sodium and tazobactam sodium, Etimicin	Yes	Piperacillin sodium and tazobactam sodium, Etimicin		Yes	Kidney,Ureter
Yes	Obstruction caused by ureteral stones	Female	70-79	Yes	No	insulin injections+Oral hypoglycemic drugs	Yes	No	Yes	No		No	No	Negative	/	/	/	/	/	/	/	89.370	2.52	133	No	/	Yes	Yes	No	Yes	Yes	Micro-pump infusion of insulin dissolved in normal saline	No	/	Yes	Yes	Piperacillin sodium and tazobactam sodium + Etimicin for 1 day，then changed to Imipenem and cilastatin sodium for 6 days，then switched to Piperacillin sodium and tazobactam sodium for 5 days		Simultaneous combined applications+Upgrades+Downgrades	No	Yes	Yes	Piperacillin sodium and tazobactam sodium, Etimicin, Imipenem and cilastatin sodium	Piperacillin sodium and tazobactam sodium, Etimicin, Imipenem and cilastatin sodium	No			Yes	Kidney,Ureter
Yes	Yes，renal calculus obstructing the renal pelvis	Female	60-69	Yes	No	unknown	Yes	No	Yes	Yes	Yes	No	Yes	Escherichia coli	Yes	Escherichia coli	/	No	No	No	Negative	94.200	3.95	252	No	/	Yes	Yes	No	No	No	/	No	/	Yes	No	Piperacillin sodium and tazobactam sodium for 16 days，Cefoperazone Sodium and Sulbactam Sodium for 2 days	Sensitive	Antibiotic rotation to prevent resistance	No	No	No		Piperacillin sodium and tazobactam sodium, Cefoperazone Sodium and Sulbactam Sodium	Yes	Piperacillin sodium and tazobactam sodium, Cefoperazone Sodium and Sulbactam Sodium		No	Kidney
Yes	Obstruction caused by ureteral stones	Male	60-69	No					Yes	Yes	Yes	No	/	/	Yes	Escherichia coli	/	No	No	No	Negative	6.72	10.95	62	No	/	/	Yes	No	No	/	/	No	/	Yes	No	Piperacillin sodium and tazobactam sodium was administered throughout the hospitalization period，started to combine with Levofloxacin after 2 days	Sensitive	Simultaneous combined applications	No	No	No		Piperacillin sodium and tazobactam sodium, Levofloxacin	Yes	Piperacillin sodium and tazobactam sodium, Levofloxacin		No	Ureter
Yes	Obstruction caused by ureteral stones	Female	70-79	No					Yes	Yes	Yes	No	Yes	1Escherichia coli2Enterococcus faecium	Yes	3Escherichia coli	/	Yes	1,2,3Yes	Yes	13Positive	>100	8.77	35	Yes	Hypertension	/	Yes	Yes	Yes	/	/	Yes	Dopamine，m-hydroxylamine	Yes	No	Levofloxacin+Piperacillin sodium and tazobactam sodium for 2 days，then changed to Piperacillin sodium and tazobactam sodium，finally added Vancomycin for the last 4 days	Piperacillin sodium and tazobactam sodium, Vancomycin Sensitive，Levofloxacin Resistant	Simultaneous combined applications+Antibiotic resistance+Upgrades	No	Yes	Yes	Piperacillin sodium and tazobactam sodium, Levofloxacin, Vancomycin	Piperacillin sodium and tazobactam sodium, Levofloxacin, Vancomycin	No			No	Ureter
Yes	Obstruction caused by ureteral stones	Female	60-69	No					Yes	Yes	Yes	No	Yes	Enterobacter aerogenes	/	/	/	Yes	Yes	/	/	44.290	10.97	332	No	/	/	Yes	No	No	/	/	Yes	M-hydroxylamine	Yes	Yes	Etimicin+Piperacillin sodium and tazobactam sodium，then switched to Imipenem and cilastatin sodium after 1 day，then changed to Piperacillin sodium and tazobactam sodium for 2 days	Piperacillin sodium and tazobactam sodium Intermediate，Others Sensitive	Simultaneous combined applications+Antibiotic resistance+Upgrades+Downgrades	No	Yes	Yes	Piperacillin sodium and tazobactam sodium, Etimicin, Imipenem and cilastatin sodium	Piperacillin sodium and tazobactam sodium, Etimicin, Imipenem and cilastatin sodium	No			Yes	Ureter
Yes	Obstruction caused by ureteral stones	Male	70-79	No					Yes	Yes	Yes	No	Yes	Escherichia coli	/	/	/	Yes	Yes	Yes	Positive	6.88	13.58	191	Yes	Atrial fibrillation	/	Yes	No	No	/	/	Yes	M-hydroxylamine	Yes	No	Etimicin + Piperacillin sodium and tazobactam sodium	Piperacillin sodium and tazobactam sodium Sensitive，Etimicin Not tested	Simultaneous combined applications	No	No	No		Piperacillin sodium and tazobactam sodium, Etimicin	Yes	Piperacillin sodium and tazobactam sodium, Etimicin		Yes	Kidney,Ureter
Yes	Yes，calyx obstruction，hydronephrosis is not obvious	Male	70-79	Yes	Yes,add Dapagliflozin Tablets 3 days after admission	Oral hypoglycemic drugs	Yes	No	Yes	No		No	No	Negative	/	/	/	/	/	/	/	/	9.67	265	Yes	Frequent Premature Ventricular Contractions, hypertension, cerebral hemorrhage	Yes	No	No	No	/	/	No	/	No	No	Piperacillin-tazobactam was administered throughout the hospitalization period			No	No	No			No		Piperacillin sodium and tazobactam sodium	Yes	Kidney
Yes	Obstruction caused by ureteral stones	Female	70-79	No					Yes	No	No	No	No	Negative	No	Negative	/	/	/	/	/	0.719	5.5	193	No	/	/	No	No	No	/	/	No	/	Yes	Yes	Piperacillin-tazobactam was initially administered, then switched to meropenem on hospital day 2, with a final transition to etimicin on the last treatment day		Upgrades+Downgrades	No	Yes	Yes	Piperacillin sodium and tazobactam sodium, Meropenem, Etimicin	Piperacillin sodium and tazobactam sodium, Meropenem, Etimicin	No			Yes	Kidney,Ureter
Yes	Yes，right staghorn calculus，renal calculus obstructing the renal pelvis，hydronephrosis	Female	30-39	No					Yes	No		No	No	Polymicrobial growth	/	/	/	/	/	/	/	/	10.56	168	No	/	/	No	No	No	/	/	No	/	No	No	Piperacillin-tazobactam was administered throughout the hospitalization period			No	No	No			No		Piperacillin sodium and tazobactam sodium	Yes	Kidney
Yes	Obstruction caused by ureteral stones	Male	20-29	No					Yes	No		No	No	Negative	/	/	/	/	/	/	/	/	11.93	251	No	/	/	No	No	No	/	/	No	/	No	No	Piperacillin-tazobactam was administered throughout the hospitalization period			No	No	No			No		Piperacillin sodium and tazobactam sodium	Yes	Kidney,Ureter
Yes	Obstruction caused by ureteral stones	Male	80-89	No					Yes	No	No	No	No	Negative	No	Negative	/	/	/	/	/	>100	2.79	90	Yes	Hypertension	/	Yes	No	No	/	/	No	/	Yes	No	Piperacillin sodium and tazobactam sodium+Etimicin		Simultaneous combined applications	No	No	No		Piperacillin sodium and tazobactam sodium, Etimicin	Yes	Piperacillin sodium and tazobactam sodium, Etimicin		No	Ureter
Yes	Obstruction caused by ureteral stones	Female	60-69	Yes	No	unknown	Yes	No	Yes	Yes	No	Yes	Yes	1Negative2Yeast,1300 cfu/ml	/	/	/	/	/	/	/	/	/	/	Yes	Hypertension	No	No	No	No	/	/	No	/	Yes	No	Piperacillin sodium and tazobactam sodium for 14 days，then changed to Ceftazidime for 8 days	/	Antibiotic rotation to prevent resistance	No	No	No		Piperacillin sodium and tazobactam sodium, Ceftazidime	Yes	Piperacillin sodium and tazobactam sodium, Ceftazidime		Yes	Kidney,Ureter
Yes	Yes，renal calculus obstructing the renal pelvis，hydronephrosis	Female	60-69	No					Yes	No		No	No	Escherichia coli,5000 cfu/ml	/	/	/	/	/	/	/	18.470	24.76	341	Yes	Hypertension	/	No	No	No	/	/	No	/	Yes	No	Piperacillin sodium and tazobactam sodium, Etimicin		Simultaneous combined applications	No	No	No		Piperacillin sodium and tazobactam sodium, Etimicin	Yes	Piperacillin sodium and tazobactam sodium, Etimicin		No	Kidney
Yes	Obstruction caused by ureteral stones	Female	50-59	Yes	No	Oral hypoglycemic drugs	Yes	No	Yes	Yes	Yes	No	Yes	Escherichia coli	Yes	Escherichia coli	/	No	No	No	Negative	8.77	14.43	169	Yes	Hypertension	No	No	No	No	/	/	No	/	Yes	No	Piperacillin sodium and tazobactam sodium+Etimicin	Sensitive	Simultaneous combined applications	No	No	No		Piperacillin sodium and tazobactam sodium, Etimicin	Yes	Piperacillin sodium and tazobactam sodium, Etimicin		Yes	Kidney,Ureter
Yes	Obstruction caused by ureteral stones	Male	70-79	No					Yes	Yes	Yes	No	No	Negative	Yes	Escherichia coli	/	No	No	No	Negative	55.540	2.80	70	Yes	Paroxysmal Atrial Flutter, cardiac insufficiency	/	Yes	Yes	No	/	/	Yes	Mopamine	Yes	Yes	Piperacillin sodium and tazobactam sodium for 2 days,then switched to meropenem，finally changed to Etimicin for 3 days	Sensitive	Upgrades+Downgrades	No	Yes	Yes	Piperacillin sodium and tazobactam sodium, Meropenem, Etimicin	Piperacillin sodium and tazobactam sodium, Meropenem, Etimicin	No			No	Ureter
Yes	Obstruction caused by ureteral stones	Male	60-69	Yes	No	No	No	Yes	No	/	/	/	/	/	/	/	/	/	/	/	/	1.343	12.88	138	No	/	No	Yes	No	No	/	/	No	/	No	Yes	Meropenem for 1 day			No	No	No			No		Meropenem	No	Ureter
Yes	Yes，Renal calculus obstructing the renal pelvis，hydronephrosis	Female	60-69	Yes	No	Oral hypoglycemic drugs	Yes	No	Yes	No	No	No	No	Polymicrobial growth	No	Negative	/	/	/	/	/	79.850	23.00	248	Yes	Hypertension	No	Yes	Yes	No	Yes	Micro-pump infusion of insulin dissolved in normal saline	Yes	M-hydroxylamine	Yes	Yes	Piperacillin sodium and tazobactam sodium，changed to Imipenem and cilastatin sodium on the day of admission，then changed back to Piperacillin sodium and tazobactam sodium after 7 days		Upgrades+Downgrades	No	No	No		Piperacillin sodium and tazobactam sodium, Imipenem and cilastatin sodium	Yes	Piperacillin sodium and tazobactam sodium, Imipenem and cilastatin sodium		Yes	Kidney
Yes	Yes，renal calculus obstructing the right renal pelvis，left ureteral stones	Female	60-69	Yes	No	Oral hypoglycemic drugs	Yes	No	No	/	/	/	/	/	/	/	/	/	/	/	/	/	28.58	226	Yes	Hypertension	Yes	Yes	No	No	/	/	Yes	Dopamine	Yes	Yes	Piperacillin sodium and tazobactam sodium+Etimicin，on the same day changed to Meropenem for 5 days，finally switched to Piperacillin sodium and tazobactam sodium for 6 days		Simultaneous combined applications+Upgrades+Downgrades	No	Yes	Yes	Piperacillin sodium and tazobactam sodium, Etimicin, Meropenem	Piperacillin sodium and tazobactam sodium, Etimicin, Meropenem	No			Yes	Kidney,Ureter
Yes	Obstruction caused by ureteral stones	Female	50-59	Yes	No	Oral hypoglycemic drugs	Yes	No	Yes	No		No	No	Polymicrobial growth	/	/	/	/	/	/	/	/	8.62	298	No	/	No	No	No	No	/	/	No	/	Yes	No	Piperacillin sodium and tazobactam sodium+Levofloxacin was administered throughout the hospitalization period		Simultaneous combined applications	No	No	No		Piperacillin sodium and tazobactam sodium, Levofloxacin	Yes	Piperacillin sodium and tazobactam sodium, Levofloxacin		No	Ureter
Yes	Yes，bilateral kidneys，staghorn calculus，hydronephrosis	Female	70-79	Yes	No	Oral hypoglycemic drugs	Yes	No	Yes	No		No	No	Polymicrobial growth	/	/	/	/	/	/	/	/	6.47	280	Yes	Hypertension, coronary atherosclerotic heart disease, cardiac insufficiency	No	No	No	No	/	/	No	/	No	No	Piperacillin-tazobactam was administered throughout the hospitalization period			No	No	No			No		Piperacillin sodium and tazobactam sodium	Yes	Kidney
Yes	Obstruction caused by ureteral stones	Female	60-69	Yes	No	unknown	Yes	No	Yes	Yes	No	Yes	Yes	Candida albicans	No	Negative	Negative	/	/	/	/	>100	6.01	21	Yes	Hypertension, atrial fibrillation	Yes	Yes	Yes	Yes	Yes	Micro-pump infusion of insulin dissolved in normal saline	Yes	Norepinephrine, dopamine	Yes	Yes	Piperacillin sodium and tazobactam sodium for 1 day，then changed to Imipenem and cilastatin sodium+Linezolid，then Piperacillin sodium and tazobactam sodium，then Levofloxacin，finally switched to Meropenem	/	Simultaneous combined applications+Upgrades+Downgrades	Yes	No	Yes	Piperacillin sodium and tazobactam sodium, Imipenem and cilastatin sodium, Linezolid, Levofloxacin, Meropenem	Piperacillin sodium and tazobactam sodium, Imipenem and cilastatin sodium, Linezolid, Levofloxacin, Meropenem	No			No	Ureter
Yes	Obstruction caused by ureteral stones	Female	60-69	No					Yes	Yes	Yes	No	Yes	Escherichia coli	Yes	Escherichia coli	/	Yes	Yes	Yes	Positive	>100	29.28	210	No	/	/	Yes	No	No	/	/	No	/	Yes	No	Mezlocillin sodium and sulbactam sodium for 5 days,then changed to Ceftazidime for 2 days, then switched to Etimicin	Ceftazidime, Etimicin Sensitive，Mezlocillin sodium and sulbactam sodium Not tested	Replacement according to antimicrobial susceptibility testing and clinical experience	No	Yes	Yes	Mezlocillin sodium and sulbactam sodium, Ceftazidime, Etimicin	Mezlocillin sodium and sulbactam sodium, Ceftazidime, Etimicin	No			No	Ureter
Yes	Obstruction caused by ureteral stones	Male	80-89	No					Yes	No		No	No	Negative	/	/	/	/	/	/	/	0.135	8.49	168	No	/	/	No	No	No	/	/	No	/	Yes	No	Piperacillin sodium and tazobactam sodium for 14 days,then changed to Cefoperazone Sodium and Sulbactam Sodium+Tinidazole.Amikacin was only used on hospital day 2. Levofloxacin was initiated one day prior to discharge		Simultaneous combined applications+Empirical replacement of the same strength	Yes	No	Yes	Piperacillin sodium and tazobactam sodium, Cefoperazone Sodium and Sulbactam Sodium, Tinidazole, Amikacin, Levofloxacin	Piperacillin sodium and tazobactam sodium, Cefoperazone Sodium and Sulbactam Sodium, Tinidazole, Amikacin, Levofloxacin	No			Yes	Kidney,Ureter
Yes	Obstruction caused by ureteral stones	Female	60-69	No					No	/	/	/	/	/	/	/	/	/	/	/	/	8.95	5.11	178	Yes	Hypertension	/	Yes	No	No	/	/	No	/	No	No	Piperacillin-tazobactam was administered throughout the hospitalization period			No	No	No			No		Piperacillin sodium and tazobactam sodium	Yes	Kidney,Ureter
Yes	Obstruction caused by ureteral stones	Female	60-69	No					Yes	No	No	No	No	Polymicrobial growth	No	Negative	/	/	/	/	/	/	7.31	133	Yes	Coronary atherosclerotic heart disease	/	Yes	No	No	/	/	No	/	Yes	No	Piperacillin sodium and tazobactam sodium + Levofloxacin		Simultaneous combined applications	No	No	No		Piperacillin sodium and tazobactam sodium, Levofloxacin	Yes	Piperacillin sodium and tazobactam sodium, Levofloxacin		No	Ureter
Yes	Obstruction caused by ureteral stones	Female	70-79	No					No	/	/	/	/	/	/	/	/	/	/	/	/	/	25.43	152	Yes	Hypertension	/	No	No	No	/	/	No	/	Yes	No	Levofloxacin+Piperacillin sodium and tazobactam sodium		Simultaneous combined applications	No	No	No		Piperacillin sodium and tazobactam sodium, Levofloxacin	Yes	Piperacillin sodium and tazobactam sodium, Levofloxacin		No	Ureter
Yes	Obstruction caused by ureteral stones	Female	60-69	No					Yes	Yes	Yes	No	Yes	Klebsiella pneumoniae	/	/	/	Yes	Yes	Yes	Positive	/	15.39	253	Yes	Hypertension	/	No	No	No	/	/	No	/	No	No	Piperacillin-tazobactam was administered throughout the hospitalization period	Sensitive		No	No	No			No		Piperacillin sodium and tazobactam sodium	Yes	Kidney,Ureter
Yes	Obstruction caused by ureteral stones	Female	70-79	Yes	No	Oral hypoglycemic drugs	Yes	No	Yes	No		No	No	Negative	/	/	/	/	/	/	/	>100	7.75	120	Yes	Hypertension	Yes	Yes	No	No	/	/	No	/	Yes	No	Piperacillin sodium and tazobactam sodium+Etimicin		Simultaneous combined applications	No	No	No		Piperacillin sodium and tazobactam sodium, Etimicin	Yes	Piperacillin sodium and tazobactam sodium, Etimicin		No	Ureter
Yes	Obstruction caused by ureteral stones	Male	60-69	No					Yes	No	No	No	No	Negative	No	Negative	/	/	/	/	/	/	10.93	156	Yes	Hypertension, cerebral infarction	/	No	No	No	/	/	No	/	Yes	No	Piperacillin sodium and tazobactam sodium+Etimicin		Simultaneous combined applications	No	No	No		Piperacillin sodium and tazobactam sodium, Etimicin	Yes	Piperacillin sodium and tazobactam sodium, Etimicin		No	Ureter
Yes	Obstruction caused by ureteral stones	Male	60-69	No					Yes	Yes	Yes	No	Yes	Escherichia coli	/	/	/	Yes	Yes	Yes	Positive	29.930	17.45	97	Yes	Cerebral infarction, coronary atherosclerotic heart disease	/	Yes	No	No	/	/	No	/	No	No	Piperacillin-tazobactam was administered throughout the hospitalization period	Sensitive		No	No	No			No		Piperacillin sodium and tazobactam sodium	No	Ureter
Yes	Obstruction caused by ureteral stones	Female	60-69	Yes	No	insulin injections	Yes	No	Yes	Yes	Yes	Yes	Yes	1Candida albicans, 8000 cfu/ml，2Negative	Yes	3Human Staphylococcus	Negative	Yes	3Yes	/	/	66.279	18.96	83	Yes	Hypertension, cerebral infarction	Yes	Yes	No	No	Yes	Intravenous drip of insulin dissolved in normal saline	No	/	Yes	Yes	Piperacillin sodium and tazobactam sodium,then changed to Meropenem，then switched to Etimicin	Not tested	Upgrades+Downgrades	No	Yes	Yes	Piperacillin sodium and tazobactam sodium, Meropenem, Etimicin	Piperacillin sodium and tazobactam sodium, Meropenem, Etimicin	No			No	Ureter
Yes	Obstruction caused by ureteral stones	Female	70-79	No					Yes	Yes	Yes	No	Yes	1Escherichia coli	Yes	2Escherichia coli	3Escherichia coli	Yes	123Yes	Yes	123Positive	>100	6.06	97	No	/	/	Yes	Yes	No	/	/	Yes	Dopamine	No	No	Piperacillin-tazobactam was administered throughout the hospitalization period	Sensitive		No	No	No			No		Piperacillin sodium and tazobactam sodium	No	Ureter
Yes	Obstruction caused by ureteral stones	Male	80-89	No					Yes	Yes	Yes	No	Yes	Escherichia coli	No	Negative	/	Yes	Yes	Yes	Positive	>100	31.95	47	Yes	Hypertension, lacunar cerebral infarction	/	Yes	No	No	/	/	Yes	Dopamine	Yes	Yes	Piperacillin sodium and tazobactam sodium + Etimicin for 2 days,then changed to Meropenem for 4 days,then changed to Piperacillin sodium and tazobactam sodium，finally changed to Ceftazidime	Ceftazidime Resistant，Others Sensitive	Simultaneous combined applications+Upgrades+Downgrades	Yes	No	Yes	Piperacillin sodium and tazobactam sodium, Etimicin, Meropenem, Ceftazidime	Piperacillin sodium and tazobactam sodium, Etimicin, Meropenem, Ceftazidime	No			No	Ureter
Yes	Obstruction caused by ureteral stones	Female	70-79	Yes	No	insulin injections+Oral hypoglycemic drugs	Yes	No	No	/	/	/	/	/	/	/	/	/	/	/	/	61.511	4.83	138	Yes	cerebral infarction	No	No	No	No	Yes	Intravenous drip of insulin dissolved in normal saline	No	/	No	No	Piperacillin-tazobactam was administered throughout the hospitalization period			No	No	No			No		Piperacillin sodium and tazobactam sodium	No	Ureter
Yes	Yes, Left ureteral stones，Left kidney stones，Emphysematous pyelonephritis, Emphysematous perinephric abscess	Female	40-49	Yes	No	insulin injections	Yes	No	Yes	No		No	No	Negative	/	/	/	/	/	/	/	0.073	6.58	385	No	/	Yes	No	No	No	/	/	No	/	Yes	No	Etimicin + Tinidazole		Simultaneous combined applications	No	No	No		Etimicin, Tinidazole	Yes	Etimicin, Tinidazole		Yes	Kidney,Ureter
Yes	Yes，Staghorn calculus，without hydronephrosis，Emphysematous pyelonephritis	Male	60-69	Yes	No	Oral hypoglycemic drugs	Yes	No	Yes	Yes	Yes	No	No	Polymicrobial growth	Yes	Klebsiella pneumoniae	/	No	No	No	Negative	/	18.01	145	Yes	Hypertension	Yes	No	No	No	Yes	Intravenous drip of insulin dissolved in normal saline	No	/	Yes	Yes	Piperacillin sodium and tazobactam sodium+Etimicinfor 5 days，then added Tinidazole on hospital day 2，then switched to Meropenem	Piperacillin sodium and tazobactam sodium, Etimicin, Meropenem均Sensitive，TinidazoleNot tested	Simultaneous combined applications+Upgrades	Yes	No	Yes	Piperacillin sodium and tazobactam sodium, Etimicin, Tinidazole, Meropenem	Piperacillin sodium and tazobactam sodium, Etimicin, Tinidazole, Meropenem	No			Yes	Kidney
Yes	Yes，the stone completely fills the right lower pole calyx	Female	80-89	No					Yes	Yes	Yes	No	Yes	Escherichia coli	/	/	/	Yes	Yes	Yes	Positive	0.102	33.39	1137	Yes	Hypertension	/	No	No	No	/	/	No	/	No	No	Piperacillin-tazobactam was administered throughout the hospitalization period	Sensitive		No	No	No			No		Piperacillin sodium and tazobactam sodium	No	Kidney
Yes	Obstruction caused by ureteral stones	Female	60-69	No					Yes	Yes	Yes	No	Yes	Escherichia coli	No	Negative	/	No	No	Yes	Positive	88.110	6.29	80	Yes	Atrial fibrillation	/	Yes	No	No	/	/	No	/	Yes	No	Piperacillin sodium and tazobactam sodium was administered throughout the hospitalization period, added Tinidazole on the hospital day 2	Piperacillin sodium and tazobactam sodium Sensitive，Tinidazole Not tested	Simultaneous combined applications	No	No	No		Piperacillin sodium and tazobactam sodium, Tinidazole	Yes	Piperacillin sodium and tazobactam sodium, Tinidazole		No	Ureter
Yes	Yes, Left ureteral stones，Left kidney stones	Male	70-79	No					No	/	/	/	/	/	/	/	/	/	/	/	/	90.675	17.56	134	No	/	/	Yes	No	No	/	/	No	/	No	No	Piperacillin-tazobactam was administered throughout the hospitalization period			No	No	No			No		Piperacillin sodium and tazobactam sodium	Yes	Kidney,Ureter
Yes	Obstruction caused by ureteral stones	Female	80-89	No					Yes	Yes	Yes	No	Yes	Proteus mirabilis	/	/	/	No	No	No	Negative	77.510	26.92	128	No	/	/	Yes	Yes	No	/	/	Yes	Dopamine	Yes	Yes	Piperacillin sodium and tazobactam sodium，changed to Meropenem on hospital day 2，switched to Etimicin on the last day	Sensitive	Upgrades+Downgrades	No	Yes	Yes	Piperacillin sodium and tazobactam sodium, Meropenem, Etimicin	Piperacillin sodium and tazobactam sodium, Meropenem, Etimicin	No			No	Ureter
Yes	Obstruction caused by ureteral stones	Male	60-69	No					Yes	No		No	No	Negative	/	/	/	/	/	/	/	/	11.15	123	No	/	/	Yes	No	No	/	/	No	/	Yes	No	Levofloxacin+Etimicin for 4 days，then changed to Piperacillin sodium and tazobactam sodium for 1 day，then switched to Ceftazidime for 4 days		Simultaneous combined applications+Empirical replacement of the same strength	Yes	No	Yes	Piperacillin sodium and tazobactam sodium, Levofloxacin, Etimicin, Ceftazidime	Piperacillin sodium and tazobactam sodium, Levofloxacin, Etimicin, Ceftazidime	No			No	Ureter
Yes	Obstruction caused by ureteral stones	Male	50-59	No					Yes	Yes	Yes	No	Yes	Escherichia coli	/	/	/	Yes	Yes	Yes	Positive	76.470	10.91	178	No	/	/	No	No	No	/	/	No	/	No	No	Piperacillin-tazobactam was administered throughout the hospitalization period	Sensitive		No	No	No			No		Piperacillin sodium and tazobactam sodium	No	Ureter
Yes	Obstruction caused by ureteral stones	Female	60-69	No					Yes	Yes	Yes	No	Yes	1Enterococcus faecalis2Enterococcus faecalis	/	/	/	Yes	1Yes2Yes	Yes	2Positive	2.790	13.2	131	Yes	Hypertension	/	Yes	No	No	/	/	No	/	Yes	No	Cefoperazone Sodium and Sulbactam Sodium+Etimicin	Sensitive	Simultaneous combined applications	No	No	No		Cefoperazone Sodium and Sulbactam Sodium, Etimicin	Yes	Cefoperazone Sodium and Sulbactam Sodium, Etimicin		Yes	Kidney,Ureter
Yes	Obstruction caused by ureteral stones	Female	60-69	No					Yes	No		No	No	Polymicrobial growth	/	/	/	/	/	/	/	/	10.9	139	No	/	/	Yes	No	No	/	/	No	/	No	No	Piperacillin-tazobactam was administered throughout the hospitalization period			No	No	No			No		Piperacillin sodium and tazobactam sodium	No	Ureter
Yes	Obstruction caused by ureteral stones	Male	70-79	No					Yes	Yes	Yes	No	Yes	Escherichia coli	/	/	/	Yes	Yes	No	Negative	17.320	13.22	201	No	/	/	No	No	No	/	/	No	/	No	No	Piperacillin-tazobactam was administered throughout the hospitalization period	Sensitive		No	No	No			No		Piperacillin sodium and tazobactam sodium	No	Ureter
Yes	Yes，hydronephrosis	Female	60-69	Yes	No	Oral hypoglycemic drugs	Yes	No	Yes	No	No	No	No	/	No	Negative	Negative	/	/	/	/	58.940	22.90	159	Yes	Hypertension	Yes	Yes	No	No	Yes	Micro-pump infusion of insulin dissolved in normal saline, intravenous drip of insulin dissolved in normal saline	No	/	Yes	Yes	Piperacillin sodium and tazobactam sodium, on the day of admission changed to meropenem		Upgrades	No	No	No		Piperacillin sodium and tazobactam sodium, Meropenem	Yes	Piperacillin sodium and tazobactam sodium, Meropenem		No	Kidney
Yes	Obstruction caused by ureteral stones	Female	50-59	No					Yes	No		No	No	Negative	/	/	/	/	/	/	/	9.788	11.45	231	No	/	/	No	No	No	/	/	No	/	No	No	Piperacillin-tazobactam was administered throughout the hospitalization period			No	No	No			No		Piperacillin sodium and tazobactam sodium	Yes	Kidney,Ureter
Yes	Obstruction caused by ureteral stones	Female	60-69	No					Yes	Yes	No	Yes	Yes	Yeast	No	Negative	Negative	/	/	/	/	>100	20.81	33	Yes	Hypertension, atrial fibrillation	/	Yes	No	Yes	Yes	Micro-pump infusion of insulin dissolved in normal saline	Yes	Dopamine	Yes	Yes	Piperacillin sodium and tazobactam sodium+Etimicin for 2 days，then changed to Meropenem for 1 day，then switched to Imipenem and cilastatin sodium for 6 days，then switched to Piperacillin sodium and tazobactam sodium for 13 days，added Etimicin for the last 8 days	Not tested	Simultaneous combined applications+Upgrades+Downgrades	Yes	No	Yes	Piperacillin sodium and tazobactam sodium, Etimicin, Meropenem, Imipenem and cilastatin sodium	Piperacillin sodium and tazobactam sodium, Etimicin, Meropenem, Imipenem and cilastatin sodium	No			Yes	Kidney,Ureter
Yes	Obstruction caused by ureteral stones	Female	70-79	No					Yes	Yes	Yes	No	Yes	1Proteus mirabilis	Yes	2Proteus mirabilis	/	No	No	No	Negative	48.090	1.98	127	Yes	Hypertension	/	Yes	Yes	Yes	/	/	Yes	M-hydroxylamine	Yes	Yes	Meropenem，changed to Cefoperazone Sodium and Sulbactam Sodium on the day of admission	Sensitive	Downgrades	No	No	No		Cefoperazone Sodium and Sulbactam Sodium, Meropenem	Yes	Cefoperazone Sodium and Sulbactam Sodium, Meropenem		No	Ureter
Yes	Yes，renal calculus obstructing the renal pelvis	Female	70-79	No					Yes	Yes	Yes	No	Yes	Escherichia coli	No	Negative	/	Yes	Yes	Yes	Positive	12.10	14.47	134	Yes	Lacunar cerebral infarction	/	Yes	No	No	/	/	No	/	Yes	No	Piperacillin sodium and tazobactam sodium for 1 week，then changed to Etimicin for 3 days	Sensitive	Replacement according to antimicrobial susceptibility testing and clinical experience	No	No	No		Piperacillin sodium and tazobactam sodium, Etimicin	Yes	Piperacillin sodium and tazobactam sodium, Etimicin		No	Kidney
Yes	Obstruction caused by ureteral stones	Female	80-89	No					Yes	Yes	Yes	Yes	Yes	1Yeast	/	/	2Candida tropicalis3Enterococcus faecium	Yes	3Yes	/	/	0.040	10.55	206	Yes	Cerebral hemorrhage	/	No	No	No	/	/	No	/	Yes	Yes	Piperacillin sodium and tazobactam sodium for 6 days,then combined with Etimicin for 6 days，then switched to Meropenem for 12 days	Not tested	Simultaneous combined applications+Upgrades	No	Yes	Yes	Piperacillin sodium and tazobactam sodium, Etimicin, Meropenem	Piperacillin sodium and tazobactam sodium, Etimicin, Meropenem	No			Yes	Kidney,Ureter
Yes	Obstruction caused by ureteral stones	Male	60-69	Yes	No	unknown	Yes	No	Yes	Yes	No	Yes	Yes	Candida tropicalis, 8000 cfu/ml	Yes	Candida tropicalis	/	/	/	/	/	32.920	3.57	47	Yes	Coronary atherosclerotic heart disease	Yes	Yes	No	No	Yes	Intravenous drip of insulin dissolved in normal saline	No	/	Yes	Yes	Piperacillin sodium and tazobactam sodium + Etimicin， on the same day changed to Meropenem for 1 week，then switched to Piperacillin sodium and tazobactam sodium.	/	Simultaneous combined applications+Upgrades+Downgrades	Yes	No	Yes	Piperacillin sodium and tazobactam sodium, Etimicin, Meropenem	Piperacillin sodium and tazobactam sodium, Etimicin, Meropenem	No			No	Ureter
Yes	Obstruction caused by ureteral stones	Female	80-89	Yes	No	insulin injections	Yes	No	Yes	No		No	No	Negative	/	/	/	/	/	/	/	17.229	18.88	314	Yes	Hypertension	No	No	No	No	Yes	Intravenous drip of insulin dissolved in normal saline	No	/	Yes	No	Levofloxacin+Piperacillin sodium and tazobactam sodium was administered throughout the hospitalization period		Simultaneous combined applications	No	No	No		Piperacillin sodium and tazobactam sodium, Levofloxacin	Yes	Piperacillin sodium and tazobactam sodium, Levofloxacin		Yes	Kidney,Ureter
Yes	Obstruction caused by ureteral stones	Male	30-39	No					Yes	No		No	No	Negative	/	/	/	/	/	/	/	/	14.31	310	No	/	/	No	No	No	/	/	No	/	No	No	Piperacillin-tazobactam was administered throughout the hospitalization period			No	No	No			No		Piperacillin sodium and tazobactam sodium	No	Ureter
Yes	Yes，renal calculus obstructing the renal pelvis，mild hydronephrosis	Male	30-39	No					Yes	Yes	Yes	No	Yes	Klebsiella pneumoniae	No	Negative	/	Yes	Yes	No	Negative	22.750	14.70	289	No	/	/	No	No	No	/	/	No	/	Yes	No	Levofloxacin for 4 days，then changed to Piperacillin sodium and tazobactam sodium for 3 days	Piperacillin sodium and tazobactam sodiumSensitive，Levofloxacinresistant	Antibiotics were changed due to resistance	No	No	No		Piperacillin sodium and tazobactam sodium, Levofloxacin	Yes	Piperacillin sodium and tazobactam sodium, Levofloxacin		No	Kidney
Yes	Obstruction caused by ureteral stones	Female	80-89	Yes	No	Oral hypoglycemic drugs	Yes	No	Yes	Yes	Yes	No	No	Negative	Yes	Escherichia coli	/	Yes	Yes	Yes	Positive	>100	25.17	140	No	/	No	Yes	Yes	No	/	/	Yes	Dopamine	Yes	No	Piperacillin sodium and tazobactam sodium+Moxifloxacin	Piperacillin sodium and tazobactam sodiumSensitive，Moxifloxacin Not tested	Simultaneous combined applications	No	No	No		Piperacillin sodium and tazobactam sodium, Moxifloxacin	Yes	Piperacillin sodium and tazobactam sodium, Moxifloxacin		No	Ureter
Yes	Obstruction caused by ureteral stones	Female	60-69	No					Yes	No	No	No	No	Negative	No	Negative	/	/	/	/	/	1.25	20.73	289	Yes	Hypertension	/	No	No	No	/	/	No	/	Yes	No	Cefminox+Levofloxacin		Simultaneous combined applications	No	No	No		Cefminox, Levofloxacin	Yes	Cefminox, Levofloxacin		Yes	Ureter
Yes	Obstruction caused by ureteral stones	Male	80-89	No					Yes	No	No	No	No	Negative	No	Negative	/	/	/	/	/	0.386	17.56	248	Yes	Hypertension, cerebral infarction	/	No	No	No	/	/	No	/	No	No	Piperacillin-tazobactam was administered throughout the hospitalization period			No	No	No			No		Piperacillin sodium and tazobactam sodium	Yes	Kidney,Ureter
Yes	Obstruction caused by ureteral stones	Female	50-59	No					Yes	Yes	Yes	No	/	/	Yes	Escherichia coli	/	Yes	Yes	No	Negative	2.570	7.97	133	Yes	Hypertension	/	Yes	No	No	/	/	No	/	Yes	No	Piperacillin sodium and tazobactam sodium, Levofloxacin	Piperacillin sodium and tazobactam sodiumresistant，LevofloxacinSensitive	Antibiotics were changed due to resistance	No	No	No		Piperacillin sodium and tazobactam sodium, Levofloxacin	Yes	Piperacillin sodium and tazobactam sodium, Levofloxacin		No	Ureter
Yes	Yes，hydronephrosis	Female	50-59	No					Yes	Yes	No	Yes	Yes	Yeast	No	Negative	/	/	/	/	/	7.44	19.52	210	Yes	Hypertension	/	Yes	No	No	/	/	No	/	Yes	No	Metronidazole, Cefoperazone Sodium and Sulbactam Sodium	/	Simultaneous combined applications	No	No	No		Cefoperazone Sodium and Sulbactam Sodium, Metronidazole	Yes	Cefoperazone Sodium and Sulbactam Sodium, Metronidazole		No	Kidney
Yes	Obstruction caused by ureteral stones	Male	50-59	No					Yes	Yes	Yes	Yes	Yes	1Escherichia coli2Candida albicans3Acinetobacter baumannii	Yes	Escherichia coli	Negative	Yes	1Yes3Yes	No	1Negative	40.430	49	35	Yes	Hypertension	/	Yes	Yes	Yes	/	/	Yes	M-hydroxylamine，dopamine	Yes	Yes	Piperacillin sodium and tazobactam sodium for 1 day,then changed to Imipenem and cilastatin sodium for 1 week，During this period, Tigecycline was added for 1 day，Cefminox were added for 3 days，Ceftazidime was added for 1 week，then changed to Etimicin for 1 day，finally returned to Imipenem and cilastatin sodium for 8 days	Sensitive	Simultaneous combined applications+Upgrades+Downgrades	Yes	No	Yes	Piperacillin sodium and tazobactam sodium, Ceftazidime, Cefminox, Etimicin, Imipenem and cilastatin sodium, Tigecycline	Piperacillin sodium and tazobactam sodium, Ceftazidime, Cefminox, Etimicin, Imipenem and cilastatin sodium, Tigecycline	No			No	Ureter
Yes	Obstruction caused by ureteral stones	Female	80-89	No					Yes	No		No	No	Negative	/	/	/	/	/	/	/	0.126	10.94	170	Yes	Hypertension	/	No	No	No	/	/	No	/	No	No	Piperacillin-tazobactam was administered throughout the hospitalization period			No	No	No			No		Piperacillin sodium and tazobactam sodium	No	Ureter
Yes	Obstruction caused by ureteral stones	Female	70-79	No					Yes	No		No	No	Negative	/	/	/	/	/	/	/	5.4	16.99	262	No	/	/	No	No	No	/	/	No	/	Yes	No	Etimicin, Piperacillin sodium and tazobactam sodium		Simultaneous combined applications	No	No	No		Piperacillin sodium and tazobactam sodium, Etimicin	Yes	Piperacillin sodium and tazobactam sodium, Etimicin		No	Ureter
Yes	Obstruction caused by ureteral stones	Female	50-59	No					Yes	Yes	Yes	No	Yes	Escherichia coli	No	Negative	/	Yes	Yes	Yes	Positive	82.450	2.49	89	No	/	/	Yes	No	No	/	/	Yes	M-hydroxylamine	Yes	No	Piperacillin sodium and tazobactam sodium was administered throughout the hospitalization period，combined with Etimicin	Sensitive	Simultaneous combined applications	No	No	No		Piperacillin sodium and tazobactam sodium, Etimicin	Yes	Piperacillin sodium and tazobactam sodium, Etimicin		No	Ureter
Yes	Obstruction caused by ureteral stones	Female	60-69	No					Yes	Yes	No	Yes	Yes	1Negative2Yeast,2000CFU/ML	No	Negative	Negative	/	/	/	/	71.400	29.87	112	Yes	Hypertension	/	Yes	Yes	Yes	/	/	Yes	Norepinephrine	Yes	Yes	Imipenem and cilastatin sodium for 2 days，then changed to Piperacillin sodium and tazobactam sodium for 12 days	/	Downgrades	No	No	No		Piperacillin sodium and tazobactam sodium, Imipenem and cilastatin sodium	Yes	Piperacillin sodium and tazobactam sodium, Imipenem and cilastatin sodium		Yes	Ureter
Yes	Obstruction caused by ureteral stones	Male	50-59	No					Yes	Yes	Yes	No	No	Polymicrobial growth	Yes	Enterococcus faecium	/	Yes	Yes	/	/	/	14.35	225	No	/	/	No	No	No	/	/	No	/	Yes	No	Cefoperazone-sulbactam was initially combined with etimicin for 4 days, then changed to etimicin + vancomycin for 2 days, followed by a final regimen of vancomycin + cefoperazone-sulbactam for 1 day prior to surgery.	Vancomycin Sensitive，Others were not tested	Simultaneous combined applications+Upgrades	No	Yes	Yes	Cefoperazone Sodium and Sulbactam Sodium, Etimicin, Vancomycin	Cefoperazone Sodium and Sulbactam Sodium, Etimicin, Vancomycin	No			Yes	Ureter
Yes	Obstruction caused by ureteral stones	Female	30-39	No					Yes	Yes	Yes	No	Yes	Klebsiella pneumoniae	/	/	/	Yes	Yes	Yes	Positive	/	11.48	266	No	/	/	No	No	No	/	/	No	/	Yes	No	Piperacillin sodium and tazobactam sodium+Etimicin	Piperacillin sodium and tazobactam sodium Sensitive，Etimicin Not tested	Simultaneous combined applications	No	No	No		Piperacillin sodium and tazobactam sodium, Etimicin	Yes	Piperacillin sodium and tazobactam sodium, Etimicin		Yes	Ureter
Yes	Obstruction caused by ureteral stones	Female	80-89	Yes	No	Oral hypoglycemic drugs	Yes	No	Yes	Yes	Yes	Yes	Yes	1Candida tropicalis2Enterococcus faecium	No	Negative	/	Yes	2Yes	/	/	0.235	9.55	155	Yes	Hypertension	Yes	No	No	No	/	/	No	/	Yes	No	Piperacillin sodium and tazobactam sodium + Etimicin was administered throughout the hospitalization period	Not tested	Simultaneous combined applications	No	No	No		Piperacillin sodium and tazobactam sodium, Etimicin	Yes	Piperacillin sodium and tazobactam sodium, Etimicin		No	Ureter
Yes	Obstruction caused by ureteral stones	Female	80-89	No					Yes	No		No	No	Negative	/	/	/	/	/	/	/	/	3.19	59	Yes	Hypertension	/	Yes	No	No	/	/	No	/	No	No	Piperacillin-tazobactam was administered throughout the hospitalization period			No	No	No			No		Piperacillin sodium and tazobactam sodium	No	Ureter
Yes	Obstruction caused by ureteral stones	Female	60-69	No					Yes	No		No	No	Negative	/	/	/	/	/	/	/	/	14.41	226	No	/	/	No	No	No	/	/	No	/	No	No	Cefoperazone Sodium and Sulbactam Sodium was administered throughout the hospitalization period			No	No	No			No		Cefoperazone Sodium and Sulbactam Sodium	No	Ureter
Yes	Obstruction caused by ureteral stones	Female	50-59	No					Yes	Yes	Yes	No	No	Negative	Yes	Escherichia coli	/	No	No	No	Negative	27.570	10.18	66	No	/	/	Yes	No	No	/	/	No	/	No	No	Piperacillin-tazobactam was administered throughout the hospitalization period	Sensitive		No	No	No			No		Piperacillin sodium and tazobactam sodium	No	Ureter
Yes	Obstruction caused by ureteral stones	Male	70-79	No					Yes	No		No	No	Negative	/	/	/	/	/	/	/	/	8.41	89	No	/	/	Yes	No	No	/	/	No	/	No	No	Piperacillin-tazobactam was administered throughout the hospitalization period			No	No	No			No		Piperacillin sodium and tazobactam sodium	No	Ureter
No	No	Female	50-59	No					Yes	No	No	No	No	Negative	No	Negative	/	/	/	/	/	25.603	17.66	366	No	/	/	No	No	No	/	/	No	/	Yes	No	Piperacillin-tazobactam was administered for 13 days, with Levofloxacin added from hospital day 2 for 9 days as combination therapy. This was followed by Cefoperazone-sulbactam for 8 days, during which Metronidazole was co-administered for 7 days. All antibiotics were discontinued 3 days prior to discharge.		Simultaneous combined applications,Antibiotic rotation to prevent resistance	Yes	No	Yes	Piperacillin sodium and tazobactam sodium, Cefoperazone Sodium and Sulbactam Sodium, Levofloxacin, Metronidazole	Piperacillin sodium and tazobactam sodium, Cefoperazone Sodium and Sulbactam Sodium, Levofloxacin, Metronidazole	No			Yes	Kidney
Yes	Obstruction caused by ureteral stones	Female	50-59	Yes	No	Oral hypoglycemic drugs	Yes	No	Yes	No		No	No	Negative	/	/	/	/	/	/	/	/	5.72	142	No	/	Yes	No	No	No	/	/	No	/	No	No	Piperacillin-tazobactam was administered throughout the hospitalization period			No	No	No			No		Piperacillin sodium and tazobactam sodium	No	Ureter
Yes	Yes，mild hydronephrosis	Female	60-69	Yes	No	Oral hypoglycemic drugs	Yes	No	Yes	No	No	No	No	Negative	No	Negative	/	/	/	/	/	/	6.15	171	Yes	Hypertension	No	No	No	No	/	/	No	/	Yes	No	Etimicin was administered throughout the hospitalization period，with levofloxacin added starting on hospital day 2		Simultaneous combined applications	No	No	No		Etimicin, Levofloxacin	Yes	Etimicin, Levofloxacin		Yes	Kidney
Yes	Obstruction caused by ureteral stones	Male	60-69	No					Yes	Yes	Yes	No	Yes	Escherichia coli	/	/	/	Yes	Yes	No	Negative	/	8.26	205	Yes	Myocardial infarction, post coronary stent implantation	/	Yes	No	No	/	/	No	/	No	No	Etimicin was administered throughout the hospitalization period	Sensitive		No	No	No			No		Etimicin	Yes	Kidney,Ureter
Yes	Obstruction caused by ureteral stones	Female	50-59	No					Yes	Yes	Yes	No	No	Negative	Yes	Escherichia coli	/	Yes	Yes	Yes	Positive	1.171	13.76	202	Yes	Hypertension, atrial fibrillation	/	No	No	No	/	/	No	/	No	No	Piperacillin-tazobactam was administered throughout the hospitalization period	Sensitive		No	No	No			No		Piperacillin sodium and tazobactam sodium	No	Ureter
Yes	Obstruction caused by ureteral stones	Female	60-69	No					Yes	Yes	Yes	No	Yes	1Klebsiella pneumoniae	Yes	2Klebsiella pneumoniae	/	Yes	12Yes	Yes	12Positive	/	17.79	287	Yes	Hypertension, coronary atherosclerotic heart disease	/	No	No	No	/	/	No	/	Yes	No	Piperacillin sodium and tazobactam sodium, Etimicin	Sensitive	Simultaneous combined applications	No	No	No		Piperacillin sodium and tazobactam sodium, Etimicin	Yes	Piperacillin sodium and tazobactam sodium, Etimicin		No	Ureter
Yes	Obstruction caused by ureteral stones	Female	80-89	Yes	No	Oral hypoglycemic drugs	Yes	No	Yes	Yes	Yes	No	Yes	Klebsiella pneumoniae	/	/	/	No	No	No	Negative	>100	30.14	133	Yes	Hypertension, atrial fibrillation,Heart failure, myocardial infarction	No	Yes	Yes	Yes	/	/	Yes	Dopamine, m-hydroxylamine	Yes	Yes	Mezlocillin sodium and sulbactam sodium + Cefoperazone Sodium and Sulbactam Sodium，switched to Imipenem and cilastatin sodium on hospital day 2 for a 9-day course，then changed to Piperacillin sodium and tazobactam sodium for 10 days	Sensitive	Simultaneous combined applications+Upgrades+Downgrades	No	Yes	Yes	Mezlocillin sodium and sulbactam sodium, Cefoperazone Sodium and Sulbactam Sodium, Imipenem and cilastatin sodium	Mezlocillin sodium and sulbactam sodium, Cefoperazone Sodium and Sulbactam Sodium, Imipenem and cilastatin sodium	No			No	Ureter
Yes	Obstruction caused by ureteral stones	Male	70-79	Yes	No	Oral hypoglycemic drugs	Yes	No	Yes	Yes	Yes	No	Yes	Escherichia coli	Yes	Escherichia coli	/	No	No	No	Negative	62.985	5.04	97	Yes	Atrial fibrillation	Yes	Yes	Yes	Yes	Yes	Micro-pump infusion of insulin dissolved in normal saline	Yes	Dopamine, m-hydroxylamine	Yes	Yes	Mezlocillin sodium and sulbactam sodium，then switched to Meropenem on hospital day 2. After 4 days of Meropenem, therapy was changed to Ceftazidime + levofloxacin for 8 days	Sensitive	Simultaneous combined applications+Upgrades+Downgrades	Yes	No	Yes	Piperacillin sodium and tazobactam sodium, Mezlocillin sodium and sulbactam sodium, Cefoperazone Sodium and Sulbactam Sodium, Imipenem and cilastatin sodium	Piperacillin sodium and tazobactam sodium, Mezlocillin sodium and sulbactam sodium, Cefoperazone Sodium and Sulbactam Sodium, Imipenem and cilastatin sodium	No			No	Ureter
Yes	Obstruction caused by ureteral stones	Female	50-59	No					Yes	No		No	No	Negative	/	/	/	/	/	/	/	18.233	24.3	102	Yes	Hypertension	/	No	No	No	/	/	No	/	Yes	No	Piperacillin sodium and tazobactam sodium was administered throughout the hospitalization period，combined with Etimicin for 7 days		Simultaneous combined applications	No	No	No		Piperacillin sodium and tazobactam sodium, Etimicin	Yes	Piperacillin sodium and tazobactam sodium, Etimicin		No	Ureter
Yes	Obstruction caused by ureteral stones	Female	50-59	No					Yes	No	No	No	No	Negative	No	Negative	/	/	/	/	/	/	2.79	133	No	/	/	Yes	No	No	/	/	No	/	Yes	No	Piperacillin sodium and tazobactam sodium was administered throughout the hospitalization period，combined with Etimicin for 2 days		Simultaneous combined applications	No	No	No		Piperacillin sodium and tazobactam sodium, Etimicin	Yes	Piperacillin sodium and tazobactam sodium, Etimicin		No	Ureter
Yes	Obstruction caused by ureteral stones	Female	30-39	No					Yes	Yes	Yes	Yes	Yes	1Pseudomonas aeruginosa2Candida tropicalis, 4000 cfu/ml	/	/	/	No	No	/	/	/	14.71	352	No	/	/	No	No	No	/	/	No	/	Yes	No	Mezlocillin sodium and sulbactam sodium+Etimicin for 12 days，followed by Etimicin monotherapy for 1 day. All antibiotics were discontinued 5 days prior to discharge.	Sensitive	Simultaneous combined applications	No	No	No		Mezlocillin sodium and sulbactam sodium, Etimicin	Yes	Mezlocillin sodium and sulbactam sodium, Etimicin		Yes	Kidney,Ureter
Yes	Obstruction caused by ureteral stones	Female	50-59	No					Yes	No	No	No	No	Negative	No	Negative	/	/	/	/	/	/	14.06	193	No	/	/	No	No	No	/	/	No	/	Yes	No	Piperacillin sodium and tazobactam sodium was administered throughout the hospitalization period, combined with Etimicin for 4 days		Simultaneous combined applications	No	No	No		Piperacillin sodium and tazobactam sodium, Etimicin	Yes	Piperacillin sodium and tazobactam sodium, Etimicin		Yes	Ureter
Yes	Obstruction caused by ureteral stones	Female	80-89	No					Yes	No		No	No	Negative	/	/	/	/	/	/	/	35.860	24.93	199	No	/	/	No	No	No	/	/	No	/	No	No	Piperacillin-tazobactam was administered throughout the hospitalization period			No	No	No			No		Piperacillin sodium and tazobactam sodium	No	Ureter
Yes	Obstruction caused by ureteral stones	Female	60-69	No					Yes	No		No	No	Negative	/	/	/	/	/	/	/	/	17.83	171	No	/	/	No	No	No	/	/	No	/	Yes	No	Etimicin was administered throughout the hospitalization period，combined with Levofloxacin on the first day		Simultaneous combined applications	No	No	No		Etimicin, Levofloxacin	Yes	Etimicin, Levofloxacin		No	Ureter
Yes	Obstruction caused by ureteral stones	Female	60-69	No					No	/	/	/	/	/	/	/	/	/	/	/	/	/	14.44	208	Yes	Hypertension	/	Yes	No	No	/	/	No	/	No	No	Mezlocillin sodium and sulbactam sodium was administered throughout the hospitalization period			No	No	No			No		Mezlocillin sodium and sulbactam sodium	Yes	Kidney,Ureter
Yes	Yes，mild hydronephrosis	Female	40-49	No					Yes	Yes	Yes	No	Yes	1Escherichia coli	Yes	2Escherichia coli	/	Yes	12Yes	No	12Negative	17.828	19.07	146	No	/	/	No	No	No	/	/	No	/	Yes	No	Etimicin was administered throughout the hospitalization period，combined with Levofloxacin for 4 days during this course	Levofloxacin Not tested，Etimicin Not tested	Simultaneous combined applications	No	No	No		Etimicin, Levofloxacin	Yes	Etimicin, Levofloxacin		No	Kidney
Yes	Obstruction caused by ureteral stones	Female	60-69	Yes	No	Oral hypoglycemic drugs	Yes	No	Yes	No		No	/	/	No	Negative	/	/	/	/	/	12.440	2.53	225	No	/	Yes	Yes	No	No	Yes	Intravenous drip of insulin dissolved in normal saline	No	/	Yes	Yes	Piperacillin sodium and tazobactam sodium, on the day of admission changed to Imipenem and cilastatin sodium for 10 days，and then changed to Etimicin for 3 days		Upgrades+Downgrades	No	Yes	Yes	Piperacillin sodium and tazobactam sodium, Imipenem and cilastatin sodium, Etimicin	Piperacillin sodium and tazobactam sodium, Imipenem and cilastatin sodium, Etimicin	No			No	Ureter
Yes	Obstruction caused by ureteral stones	Female	60-69	No					Yes	Yes	Yes	Yes	Yes	1Escherichia coli2Candida albicans3Candida albicans	No	Negative	/	Yes	Yes	Yes	Positive	96.870	12.10	143	No	/	/	Yes	No	No	/	/	No	/	Yes	No	Piperacillin sodium and tazobactam sodium, Etimicin	Sensitive	Simultaneous combined applications	No	No	No		Piperacillin sodium and tazobactam sodium, Etimicin	Yes	Piperacillin sodium and tazobactam sodium, Etimicin		Yes	Ureter
Yes	Obstruction caused by ureteral stones	Female	50-59	Yes	No	No	Yes	No	Yes	Yes	Yes	No	No	Negative	Yes	Proteus mirabilis	/	Yes	Yes	/	/	51.760	8.36	120	No	/	Yes	Yes	No	No	/	/	No	/	Yes	No	Piperacillin sodium and tazobactam sodium was administered throughout the hospitalization period, with Levofloxacin concomitantly used for the first 12 days	Sensitive	Simultaneous combined applications	No	No	No		Piperacillin sodium and tazobactam sodium, Levofloxacin	Yes	Piperacillin sodium and tazobactam sodium, Levofloxacin		Yes	Kidney,Ureter
Yes	Obstruction caused by ureteral stones	Male	20-29	Yes	No	No	Yes	Yes	Yes	No	No	No	No	Negative	No	Negative	/	/	/	/	/	/	7.7	181	Yes	Hypertension	No	No	No	No	/	/	No	/	Yes	No	Mezlocillin sodium and sulbactam sodium for 7 days，Levofloxacin was added for 3 days, then both preceding agents were discontinued and switched to Piperacillin sodium and tazobactam sodium for 3 days		Simultaneous combined applications+Empirical replacement of the same strength	No	Yes	Yes	Piperacillin sodium and tazobactam sodium, Levofloxacin, Mezlocillin sodium and sulbactam sodium	Piperacillin sodium and tazobactam sodium, Levofloxacin, Mezlocillin sodium and sulbactam sodium	No			No	Ureter
Yes	Obstruction caused by ureteral stones	Male	60-69	No					No	/	/	/	/	/	/	/	/	/	/	/	/	/	15.88	232	No	/	/	No	No	No	/	/	No	/	Yes	No	Levofloxacin was administered throughout the hospitalization period，with Etimicin added starting on hospital day 2		Simultaneous combined applications	No	No	No		Etimicin, Levofloxacin	Yes	Etimicin, Levofloxacin		Yes	Kidney,Ureter
Yes	Obstruction caused by ureteral stones	Male	80-89	No					Yes	No	No	No	No	Negative	No	Negative	/	/	/	/	/	100	22.63	52	No	/	/	Yes	Yes	No	/	/	Yes	Dopamine，m-hydroxylamine	Yes	Yes	Meropenem for 7 days，Piperacillin sodium and tazobactam sodium for 5 days		Downgrades	No	No	No		Piperacillin sodium and tazobactam sodium, Meropenem	Yes	Piperacillin sodium and tazobactam sodium, Meropenem		No	Ureter
Yes	Obstruction caused by ureteral stones	Male	60-69	No					Yes	Yes	Yes	No	Yes	Escherichia coli	/	/	/	Yes	Yes	No	Negative	0.277	8.23	132	Yes	Hypertension	/	No	No	No	/	/	No	/	No	No	Piperacillin-tazobactam was administered throughout the hospitalization period	Sensitive		No	No	No			No		Piperacillin sodium and tazobactam sodium	Yes	Kidney,Ureter
Yes	Obstruction caused by ureteral stones	Female	60-69	No					Yes	No		No	No	Negative	/	/	/	/	/	/	/	3.67	28.88	166	No	/	/	Yes	No	No	/	/	No	/	Yes	Yes	Meropenem for 4 days，then changed to Etimicin for 2 days		Downgrades	No	No	No		Etimicin, Meropenem	Yes	Etimicin, Meropenem		No	Ureter
Yes	Obstruction caused by ureteral stones	Male	70-79	Yes	No	Oral hypoglycemic drugs	Yes	No	Yes	No		No	No	Negative	/	/	/	/	/	/	/	/	7.08	288	No	/	No	No	No	No	No	/	No	/	No	No	Levofloxacin was administered throughout the hospitalization period			No	No	No			No		Levofloxacin	No	Ureter
Yes	Obstruction caused by ureteral stones	Male	50-59	No					Yes	No		No	No	Negative	/	/	/	/	/	/	/	/	5.13	143	Yes	Hypertension, coronary atherosclerotic heart disease, myocardial infarction, post coronary artery bypass grafting	/	No	No	No	/	/	No	/	No	No	Piperacillin-tazobactam was administered throughout the hospitalization period			No	No	No			No		Piperacillin sodium and tazobactam sodium	No	Ureter
Yes	Yes，renal calculus obstructing the left renal pelvis and completely filled a right minor calyx	Female	50-59	Yes	No	Oral hypoglycemic drugs	Yes	No	Yes	Yes	Yes	No	Yes	Escherichia coli	/	/	/	Yes	Yes	Yes	Positive	/	11.72	116	No	/	No	No	No	No	No	/	No	/	Yes	No	Etimicin was administered throughout the hospitalization period，with Levofloxacin added for 1 day	Levofloxacin Resistant，Etimicin Not tested	Simultaneous combined applications,Discontinued use due to antibiotic resistance	No	No	No		Etimicin, Levofloxacin	Yes	Etimicin, Levofloxacin		Yes	Kidney
Yes	Obstruction caused by ureteral stones	Male	60-69	No					Yes	No		No	No	Streptococcus viridans, 8000 cfu/ml	/	/	/	/	/	/	/	0.068	12.12	298	Yes	Hypertension	/	Yes	No	No	/	/	No	/	No	No	Levofloxacin was administered throughout the hospitalization period			No	No	No			No		Levofloxacin	Yes	Kidney,Ureter
Yes	Obstruction caused by ureteral stones	Male	40-49	No					No	/	/	/	/	/	/	/	/	/	/	/	/	/	7.25	204	No	/	/	No	No	No	/	/	No	/	No	No	None			No	No	No			No			No	Ureter
Yes	Obstruction caused by ureteral stones	Female	80-89	No					Yes	No	No	No	No	Negative	No	Negative	/	/	/	/	/	0.195	16.92	500	Yes	Coronary atherosclerotic heart disease, myocardial infarction, atrial fibrillation	/	Yes	Yes	No	/	/	Yes	Dopamine	Yes	No	Levofloxacin, Etimicin, Tinidazole, Cefoperazone Sodium and Sulbactam Sodium		Simultaneous combined applications+Empirical replacement of the same strength	Yes	No	Yes	Cefoperazone Sodium and Sulbactam Sodium, Levofloxacin, Etimicin, Tinidazole	Cefoperazone Sodium and Sulbactam Sodium, Levofloxacin, Etimicin, Tinidazole	No			No	Ureter
Yes	Obstruction caused by ureteral stones	Male	50-59	No					Yes	No		No	No	Negative	/	/	/	/	/	/	/	/	16.66	206	No	/	/	No	No	No	/	/	No	/	No	No	Mezlocillin sodium and sulbactam sodium was administered throughout the hospitalization period			No	No	No			No		Mezlocillin sodium and sulbactam sodium	Yes	Kidney,Ureter
Yes	Yes，hydronephrosis	Male	30-39	No					Yes	Yes	Yes	No	Yes	Negative	/	/	Enterococcus faecalis	No	No	/	/	/	9.14	160	No	/	/	No	No	No	/	/	No	/	No	No	Piperacillin-tazobactam was administered throughout the hospitalization period	Sensitive		No	No	No			No		Piperacillin sodium and tazobactam sodium	Yes	Kidney
Yes	Obstruction caused by ureteral stones	Male	40-49	No					No	/	/	/	/	/	/	/	/	/	/	/	/	/	6.25	199	No	/	/	No	No	No	/	/	No	/	No	No	Piperacillin-tazobactam was administered throughout the hospitalization period			No	No	No			No		Piperacillin sodium and tazobactam sodium	No	Ureter
Yes	Obstruction caused by ureteral stones	Male	40-49	No					Yes	No		No	No	Negative	/	/	/	/	/	/	/	0.126	12.34	332	Yes	Hypertension, myocardial infarction, post coronary artery bypass grafting	/	Yes	No	No	/	/	No	/	No	No	Piperacillin-tazobactam was administered throughout the hospitalization period			No	No	No			No		Piperacillin sodium and tazobactam sodium	Yes	Kidney,Ureter
Yes	Obstruction caused by ureteral stones	Female	80-89	Yes	No	Oral hypoglycemic drugs	Yes	No	No	/	/	/	/	/	/	/	/	/	/	/	/	/	14.92	221	Yes	Hypertension	No	No	No	No	No	/	No	/	No	No	Levofloxacin for 1 day			No	No	No			No		Levofloxacin	No	Ureter
Yes	Obstruction caused by ureteral stones	Female	70-79	Yes	No	insulin injections	Yes	No	Yes	Yes	Yes	No	Yes	Escherichia coli	/	/	/	Yes	Yes	Yes	Positive	/	22.89	186	Yes	Hypertension	No	No	No	No	No	/	No	/	No	No	Piperacillin-tazobactam was administered throughout the hospitalization period	Sensitive		No	No	No			No		Piperacillin sodium and tazobactam sodium	No	Ureter
Yes	Obstruction caused by ureteral stones	Female	60-69	No					Yes	Yes	Yes	No	Yes	1Klebsiella pneumoniae	Yes	2Proteus mirabilis3Klebsiella pneumoniae	/	Yes	1Yes2No3Yes	Yes	1Positive2Negative3Positive	30.037	19.07	91	Yes	Hypertension, coronary atherosclerotic heart disease	/	Yes	No	No	/	/	No	/	Yes	No	Mezlocillin sodium and sulbactam sodium, Levofloxacin, Piperacillin sodium and tazobactam sodium	Sensitive	Simultaneous combined applications	No	Yes	Yes	Piperacillin sodium and tazobactam sodium, Mezlocillin sodium and sulbactam sodium, Levofloxacin	Piperacillin sodium and tazobactam sodium, Mezlocillin sodium and sulbactam sodium, Levofloxacin	No			No	Ureter
Yes	Obstruction caused by ureteral stones	Female	60-69	No					Yes	No		No	No	Negative	/	/	/	/	/	/	/	/	10.74	232	No	/	/	Yes	No	No	/	/	No	/	Yes	No	Piperacillin sodium and tazobactam sodium, Levofloxacin		Simultaneous combined applications	No	No	No		Piperacillin sodium and tazobactam sodium, Levofloxacin	Yes	Piperacillin sodium and tazobactam sodium, Levofloxacin		No	Ureter
Yes	Obstruction caused by ureteral stones	Female	40-49	No					Yes	No	No	No	No	Negative	No	Negative	/	/	/	/	/	/	8.3	181	No	/	/	No	No	No	/	/	No	/	No	No	Levofloxacin was administered throughout the hospitalization period			No	No	No			No		Levofloxacin	No	Ureter
Yes	Obstruction caused by ureteral stones	Female	70-79	No					Yes	Yes	Yes	No	No	Negative	Yes	Klebsiella pneumoniae	/	No	No	No	Negative	1.76	13.21	312	Yes	Hypertension	No	Yes	No	No	/	/	No	/	Yes	No	Mezlocillin sodium and sulbactam sodium, Etimicin	Sensitive	Simultaneous combined applications	No	No	No		Mezlocillin sodium and sulbactam sodium, Etimicin	Yes	Mezlocillin sodium and sulbactam sodium舒巴坦, Etimicin		No	Ureter
Yes	Obstruction caused by ureteral stones	Female	60-69	No					No	/	/	/	/	/	/	/	/	/	/	/	/	0.04	7.25	389	Yes	Hypertension	/	No	No	No	/	/	No	/	No	No	Ceftriaxone was administered throughout the hospitalization period			No	No	No			No		Ceftriaxone	Yes	Kidney,Ureter
Yes	Obstruction caused by ureteral stones	Male	50-59	No					Yes	No		No	/	Negative	/	/	/	/	/	/	/	0.095	8.46	186	Yes	Hypertension, transient Ischemic Attack	/	No	No	No	/	/	No	/	No	No	Piperacillin-tazobactam was administered throughout the hospitalization period			No	No	No			No		Piperacillin sodium and tazobactam sodium	No	Ureter
Yes	Obstruction caused by ureteral stones	Female	60-69	No					Yes	No		No	/	Negative	/	/	/	/	/	/	/	13.73	15.96	208	Yes	Hypertension, cerebral hypoperfusion	/	Yes	No	No	/	/	No	/	No	No	Piperacillin-tazobactam was administered throughout the hospitalization period			No	No	No			No		Piperacillin sodium and tazobactam sodium	Yes	Kidney,Ureter
Yes	Obstruction caused by ureteral stones	Female	50-59	No					Yes	Yes	Yes	No	Yes	1Klebsiella pneumoniae	Yes	2Klebsiella pneumoniae	/	No	12No	No	12Negative	12.23	11.54	123	No	/	/	Yes	No	No	/	/	No	/	No	Yes	Meropenem was administered throughout the hospitalization period			No	No	No			No		Meropenem	Yes	Kidney,Ureter
Yes	Obstruction caused by ureteral stones	Female	70-79	No					Yes	Yes	Yes	No	Yes	1Klebsiella pneumoniae	/	/	2Klebsiella pneumoniae	Yes	12Yes	Yes	12Positive	0.843	5.6	174	No	/	/	Yes	No	No	/	/	No	/	No	No	Piperacillin-tazobactam was administered throughout the hospitalization period			No	No	No			No		Piperacillin sodium and tazobactam sodium	Yes	Kidney,Ureter
Yes	Obstruction caused by ureteral stones	Female	50-59	No					Yes	No		No	No	Negative	/	/	/	/	/	/	/	0.029	9.93	186	No	/	/	No	No	No	/	/	No	/	Yes	No	Piperacillin sodium and tazobactam sodium for 2 days，then changed to Etimicin		Empirical replacement of the same strength	No	No	No		Piperacillin sodium and tazobactam sodium, Etimicin	Yes	Piperacillin sodium and tazobactam sodium, Etimicin		Yes	Kidney,Ureter
Yes	Obstruction caused by ureteral stones	Male	80-89	Yes	No	Oral hypoglycemic drugs	Yes	No	Yes	Yes	Yes	No	No	Negative	Yes	Enterococcus faecalis	Negative	Yes	Yes	/	/	80.81	4.48	95	Yes	Hypertension, atrial fibrillation	Yes	Yes	No	Yes	No	/	No	/	Yes	No	Ceftazidime，then changed to Piperacillin sodium and tazobactam sodium	Not tested	Empirical replacement of the same strength	No	No	No		Piperacillin sodium and tazobactam sodium, Ceftazidime	Yes	Piperacillin sodium and tazobactam sodium, Ceftazidime		Yes	Kidney,Ureter
Yes	Obstruction caused by ureteral stones	Male	50-59	Yes	No	Oral hypoglycemic drugs	Yes	No	Yes	No	No	No	No	Negative	No	/	/	/	/	/	/	/	8.30	273	No	/	No	No	No	No	No	/	No	/	No	No	Levofloxacin			No	No	No			No		Levofloxacin	Yes	Kidney,Ureter
Yes	Obstruction caused by ureteral stones	Female	70-79	No					Yes	No		No	/	/	/	/	/	/	/	/	/	67.62	32.26	104	No	/	/	Yes	No	No	/	/	No	/	Yes	No	Piperacillin sodium and tazobactam sodium+Levofloxacin was administered throughout the hospitalization period		Simultaneous combined applications	No	No	No		Piperacillin sodium and tazobactam sodium, Levofloxacin	Yes	Piperacillin sodium and tazobactam sodium, Levofloxacin		No	Ureter
Yes	Obstruction caused by ureteral stones	Male	60-69	No					Yes	Yes	Yes	No	Yes	1Escherichia coli	No	/	2Escherichia coli	Yes	12Yes	Yes	12Positive	1.15	16.88	176	No	/	/	No	No	No	/	/	No	/	Yes	No	Following a single dose of levofloxacin, piperacillin-tazobactam was administered throughout the hospitalization period，Etimicin was added starting from the day after admission	Piperacillin sodium and tazobactam sodium Sensitive，Levofloxacin Resistant，Etimicin Not tested	Antibiotic resistance+Simultaneous combined applications	No	Yes	Yes	Piperacillin sodium and tazobactam sodium, Levofloxacin, Etimicin	Piperacillin sodium and tazobactam sodium, Levofloxacin, Etimicin	No			Yes	Kidney,Ureter
Yes	Obstruction caused by ureteral stones	Female	50-59	No					Yes	Yes	Yes	No	No	Negative	Yes	Escherichia coli	/	Yes	Yes	Yes	Positive	0.963	11.01	201	Yes	Hypertension	/	No	No	No	/	/	No	/	No	No	Piperacillin-tazobactam was administered throughout the hospitalization period			No	No	No			No		Piperacillin sodium and tazobactam sodium	Yes	Kidney,Ureter
Yes	Obstruction caused by ureteral stones	Female	≥90	No					Yes	Yes	Yes	No	Yes	1Escherichia coli	Yes	2Proteus mirabilis	/	No	No	No	12Negative	0.727	5.21	213	No	/	/	No	No	No	/	/	Yes	Dopamine	Yes	No	Piperacillin sodium and tazobactam sodium+Etimicin was administered throughout the hospitalization period	Sensitive	Simultaneous combined applications	No	No	No		Piperacillin sodium and tazobactam sodium, Etimicin	Yes	Piperacillin sodium and tazobactam sodium, Etimicin		Yes	Kidney,Ureter
Yes	Obstruction caused by ureteral stones	Female	40-49	No					Yes	Yes	Yes	No	Yes	Escherichia coli	No	Escherichia coli	/	Yes	Yes	Yes	Positive	1.72	6.71	135	No	/	/	No	No	No	/	/	No	/	No	No	Piperacillin-tazobactam was administered throughout the hospitalization period			No	No	No			No		Piperacillin sodium and tazobactam sodium	No	Ureter
Yes	Obstruction caused by ureteral stones	Female	70-79	No					No	/	/	/	/	/	/	/	/	/	/	/	/	3.470	8.06	129	No	/	/	No	No	No	/	/	No	/	No	No	Levofloxacin was administered throughout the hospitalization periodLevofloxacin			No	No	No			No		Levofloxacin	Yes	Kidney,Ureter
Yes	Obstruction caused by ureteral stones	Female	50-59	No					Yes	No		No	No	Negative	/	/	/	/	/	/	/	9.07	8.61	115	No	/	/	Yes	No	No	/	/	No	/	No	No	Piperacillin-tazobactam was administered throughout the hospitalization period			No	No	No			No		Piperacillin sodium and tazobactam sodium	No	Ureter
[truncated: 10 more columns]
